# Supplementary material for: New particle formation in the remote marine boundary layer
Source: Nat Commun. 2021 Jan 22;12:527. doi: 10.1038/s41467-020-20773-1 (PMC7822916; doi:10.1038/s41467-020-20773-1)
Supplement: Supplementary file 4 — Supplementary Data 1 [file 41467_2020_20773_MOESM4_ESM.xlsx]

## Sheet: Sheet1
Supplementary Data 1. List of nucleation mode particle growth events observed at the ENA site from June 2017 to June 2018. Events with G-1 flights on the same day are shaded.
Time of corresponding cold front passagea	NPF start time	Duration	Initial nucleation Mode Dp (nm)	Growth Rateb	Cloud conditionc	Raman Lidar profiled
		(h)		(nm h-1)
2017-06-01	2017-06-01 10:28:00	6.8	16.1	0.8	BC	1
2017-06-09	2017-06-09 18:20:00	7.6	11.6	0.7	OC	n/a
2017-06-18 18:00:00	2017-06-18 22:41:00	6.9	19.4	1.6	OC	n/a
	2017-06-19 15:07:00	22.3	8	1	OC	n/a
	2017-06-20 03:55:00	9.3	17.3	1.5	OC	n/a
	2017/06/20 13:36e	17.8	13.6	0.9	OC	n/a
	2017-06-22 23:26:00	12	16	1.3	BC	n/a
2017-06-27 22:00:00	2017-07-01 09:40:00	7.8	17.5	2.2	BC	1
	2017-07-02 00:30:00	21.6	11.2	0.5	BC	1
2017-08-03 18:00:00	2017-08-05 23:49:00	21.3	13.4	0.5	BC	0
2017-08-07	2017-08-07 01:07:00	22.2	14	0.5	BC	0
2017-09-22 19:00:00	2017-09-23 12:51:00	12.7	13.5	0.8	OC	1
2017-09-26 12:00:00	2017-09-27 03:57:00	6	6.8	3.7	BC	1
2017-09-28 12:00:00	2017-09-29 17:55:00	12.5	11.5	2.3	BC	1
	2017-09-30 11:23:00	12.3	11.5	1.5	BC	1
	2017-10-01 12:51:00	7.5	16.2	0.8	BC	1
	2017-10-02 18:35:00	10.8	17.6	0.8	BC	1
2017-10-06 06:00:00	2017-10-06 22:19:00	11.5	15.1	1.5	BC	1
2017-10-08 10:00:00	2017-10-09 08:59:00	22.5	11.3	0.5	OC	0
	2017-10-10 06:59:00	24.4	14.6	0.6	BC	1
	2017-10-11 23:15:00	6.5	12.5	0.5	BC	1
2017-10-14 12:00:00	2017-10-15 13:31:00	15.4	13.1	0.3	OC	1
2017-10-23 18:00:00	2017-10-25 22:19:00	15.9	13.5	0.4	OC	0
	2017-10-27 04:03:00	21.5	18.9	0.4	OC	1
2017-10-28 04:00:00	2017-10-28 06:43:00	52.5	15.8	0.3	BC	1
2017-11-19 18:00:00	2017-11-22 03:40:00	10.9	15.5	1.3	OC	1
2017-11-23	2017-11-23 02:12:00	8	17.4	1.1	OC	0
2017-11-24	2017-11-24 12:52:00	53.5	11.9	0.3	OC	0
2017-12-01	2017-12-01 05:11:00	10.3	13.5	0.4	OC	0
	2017-12-01 17:43:00	8.1	14.7	0.2	OC	0
	2017-12-02 13:35:00	14.7	11.7	1.3	OC	1
	2017-12-03 13:59:00	9.2	16.6	0.2	OC	1
2017-12-30 10:00:00	2017-12-30 22:45:00	10.8	13.5	1.5	OC	n/a
	2017-12-31 18:47:00	13.4	18.8	0.7	BC	n/a
2018-01-08 12:00:00	2018-01-09 00:05:00	5.6	12.6	2.6	OC	1
2018-01-22	2018/01/23 09:52f	13.6	11.7	1.2	BC	1
2018-01-28	2018/01/29 03:12g	14.4	10.8	1	OC	1
2018-01-31 06:00:00	2018-01-31 16:56:00	5.6	17.2	0.4	OC	0
2018-02-06	2018-02-06 10:16:00	8.1	18.8	2.3	OC	1
	2018/02/08 00:00h	50.9	19.4	0.1	BC	1
	2018-02-09 21:44:00	20.8	13.1	0.9	OV	0
2018-02-14 18:00:00	2018/02/16 15:29i	17.2	11.9	0.3	OC	1
2018-02-18	2018/02/18 12:48j	6.7	18	0.7	BC	0
2018-02-21	2018-02-22 10:45:00	29.3	15.8	0.5	OC	0
2018-02-27	2018-02-28 00:25:00	22.3	10.4	0.5	OC	1
2018-02-28 22:00:00	2018-03-02 01:26:00	33.8	11.5	0.2	OC	0
	2018-03-04 04:22:00	10.4	10.3	2.2	OC	1
2018-03-05 12:00:00	2018-03-05 18:24:00	17.7	18.1	0.5	OV	0
2018-03-08 18:00:00	2018-03-08 19:05:00	16.8	16.1	0.7	OC	0
	2018-03-10 00:48:00	8.5	15.7	0.9	OC	1
2018-03-13 12:00:00	2018-03-16 02:56:00	18.7	8.7	1	BC	0
	2018-03-17 11:12:00	30.9	15.9	0.3	BC	0
2018-03-24 16:00:00	2018-03-28 04:40:00	8.1	15	2.2	OC	0
2018-03-31 06:00:00	2018-03-31 20:35:00	28.5	12.1	0.6	OC	1
2018-04-04 16:00:00	2018-04-05 19:21:00	27.8	10.2	0.3	OC	0
2018-04-13	2018-04-14 05:38:00	50.8	9.5	0.3	BC	1
2018-04-16 12:00:00	2018-04-17 10:12:00	14.5	16	0.8	BC	0
	2018-04-17 23:22:00	17.7	9.5	0.2	BC	0
	2018-04-19 03:13:00	18.7	16.3	0.4	OC	1
2018-04-26	2018-04-26 13:06:00	5.1	16.5	2.1	BC	0
2018-05-10 16:00:00	2018-05-11 16:26:00	10.1	14.4	0.3	BC	1
	2018-05-12 15:56:00	38.1	15.1	0.2	BC	0
2018-05-20 12:00:00	2018-05-21 09:32:00	8	13.7	1.9	OC	1
	2018-05-22 05:32:00	9.9	10.3	0.9	BC	1
2018-05-26 12:00:00	2018-05-26 15:10:00	13.6	18.3	0.4	BC	1
2018-05-29 08:00:00	2018-05-30 08:22:00	12.7	14.1	1.8	BC	1
2018-06-11	2018-06-12 00:29:00	7.5	18.3	0.8	OC	0
a Time of precipitation associated with the passage of cold fronts.
b Derived from linear fitting of the time series of the particle mode diameters (Dp,n) between 10 and 35 nm.
c Types of cloud mesoscale structure: OC-open cells; BC-broken clouds; OV-overcast.
d Flag definition: n/a – raw data not available; 0 – raw data available but the signals are too low to retrieve aerosol extinction profile; 1- retrieved aerosol extinction profile supports the presence of a clean layer in the upper MBL.
e G-1 flew on 21 June 2017 near the end of the growth event. Aerosol size distribution measured onboard G-1 agrees with that measured at the ENA site, showing an Aitken mode (grown from nucleation mode) with mode diameter of 40 nm.
f Newly formed particles (i.e., elevated N>3nm/N>10nm ratio) in the upper decoupled layer observed onboard G-1 on 24 January 2018 (Fig. S4).
g Newly formed particles (i.e., elevated N>3nm/N>10nm ratio) in the upper decoupled layer observed onboard G-1 on 28 January 2018 (Fig. S5) and 29 January 2018.
h Nucleation mode particles observed in the upper decoupled layer onboard G-1 on 8 February 2018 exhibited a smaller mode diameter than the aerosol above the MBL, suggesting the nucleation mode particles originated from new particles formed in the upper decoupled layer (Fig. S6).
i Newly formed particles (i.e., elevated N>3nm/N>10nm ratio) in the upper decoupled layer observed onboard G-1 on 16 February 2018 (Fig. 1 of main text).
j Nucleation mode particles observed in the upper decoupled layer onboard G-1 on 18 February 2018 exhibited a smaller mode diameter than the aerosol above the MBL, suggesting the nucleation mode particles originated from new particles formed in the upper decoupled layer.
