# Supplementary material for: New particle formation in the remote marine boundary layer
Source: Nat Commun. 2021 Jan 22;12:527. doi: 10.1038/s41467-020-20773-1 (PMC7822916; doi:10.1038/s41467-020-20773-1)
Supplement: Supplementary file 5 — Source Data [file 41467_2020_20773_MOESM5_ESM.xlsx]

## Sheet: Figure 1
Panel a											Panel b								Panel c								Panel d					Panel e
Altitude (m)	LWC (g m-3)		Altitude (m)	Altitude bin	WV (g kg-1)		Altitude (m)	Altitude bin	theta (K)		Altitude (m)	Altitude bin	CO (ppbv)		Altitude (m)	Altitude bin	m/z 63 (A.U.)		Altitude (m)	Altitude bin	N>3nm/N>10nm		Altitude (m)	Altitude bin	Stot (um2 cm-3)		Longitude	Latitude	Altitude (m)	N>3nm/N>10nm		1700 m
29	1.20341e-05		86	100	4.60361		86	100	284.29		86	100	125.267		86	100	0.695975		86	100	1.26834		86	100	2.92871		-27.7185	39.2803	1652	1.34597		Dp (nm)	10	11.5164	13.2627	15.2738	17.5899	20.2571	23.3289	26.8664	30.9403	35.632	41.0351	47.2575	54.4235	62.6761	72.1802	83.1253	95.7302
35	6.1543e-05		86	100	4.80674		86	100	284.29		86	100	125.25		86	100	0.826815		86	100	1.26097		86	100	8.74449		-27.7178	39.281	1655	1.35227		dN/dlog10Dp (cm-3)	0	2.56421e-05	0.000132787	29.3917	196.47	0.000239486	2.10516e-05	39.4331	91.2175	71.9613	27.2105	6.40221	45.1025	71.8501	4.47391	16.1172	9.19715
41	9.66117e-05		86	100	4.71579		86	100	284.29		86	100	125.245		86	100	0.957657		86	100	1.24233		86	100	3.50497		-27.7172	39.2815	1658	1.3499			0	0	0.00011143	6.06632e-05	8.52394	57.195	27.7171	75.5031	29.2626	30.7616	91.6667	130.4	98.2242	40.6501	24.6957	45.7012	56.2252
47	6.90474e-06		86	100	4.83616		86	100	284.29		86	100	125.292		86	100	1.0885		86	100	1.20528		86	100	6.23506		-27.7165	39.2822	1661	1.34672			0	0	0	0	0.00204986	0.0112989	0.00861015	80.1341	27.2164	75.8957	44.6325	29.1194	35.4444	13.4599	25.2549	24.9611	17.2815
51	3.77532e-05		86	100	5.14914		86	100	284.29		86	100	125.29		86	100	1.21934		86	100	1.19212		86	100	1.72111		-27.716	39.2828	1664	1.33954			2417.68	5101.02	1.07982	0.048191	39.3331	210.662	0.0744233	17.4033	11.5339	75.7325	53.7267	23.6202	17.5446	2.38196	16.1132	32.487	9.29924
58	5.78552e-05		86	100	5.19735		86	100	284.29		86	100	125.237		86	100	1.05485		86	100	1.18455		86	100	6.05155		-27.7155	39.2835	1667	1.33199			2443.19	5124	718.785	290.603	17.1131	92.0321	112.746	26.2096	23.2103	112.783	86.8651	27.3061	10.116	7.72661	19.7888	1.73837	9.02994
65	7.88476e-05		86	100	5.12922		86	100	284.29		86	100	125.18		86	100	0.890367		86	100	1.17624		86	100	6.31016		-27.715	39.2842	1669	1.31351			0	0	0.000771122	0.000362585	13.1877	68.2767	0.00607748	3.68674	83.0728	52.0964	41.6336	66.7032	61.2812	33.5855	32.6386	16.6271	54.1175
73	0.000145261		86	100	4.99347		86	100	284.29		86	100	125.128		86	100	0.725881		86	100	1.19041		86	100	14.6964		-27.7147	39.2848	1672	1.29226			0	0.000174557	0.000791301	37.0739	193.667	0.583953	29.6849	26.9887	26.3932	7.02235	3.9756	29.3429	39.9304	27.4368	21.9057	8.92968	2.07243
81	3.28333e-05		86	100	4.89424		86	100	284.29		86	100	125.178		86	100	0.561395		86	100	1.18958		86	100	3.3551		-27.7143	39.2857	1675	1.26955			0	0	0	0.00574908	0.0327264	3.3465	154.328	38.8577	7.11881	35.7429	21.2148	16.7898	53.5232	64.475	12.712	2.88551	0.0607682
89	5.80358e-05		86	100	5.28798		86	100	284.39		86	100	125.278		86	100	0.396909		86	100	1.19686		86	100	5.31371		-27.714	39.2863	1678	1.24129			0	0	0	0	0	9.22759e-06	0.00042023	1.03466	123.516	61.9408	73.1265	47.497	0.000152888	22.2094	56.0599	0.497237	2.70901
97	7.12435e-05		86	100	5.16236		86	100	284.29		86	100	125.275		86	100	0.612797		86	100	1.2189		86	100	5.06339		-27.7137	39.2872	1681	1.2069			10051.9	1.03633	0.133868	0.00306142	0.0167617	1.85345	83.4507	4.68326	68.8108	35.6775	30.8089	27.9401	10.3137	0.319138	1.4313	4.47398	15.2124
105	7.68477e-05		86	100	5.10518		86	100	284.29		86	100	125.271		86	100	0.828686		86	100	1.21123		86	100	2.60647		-27.7135	39.2878	1684	1.17562			0.00193028	0.00513874	741.399	292.47	13.866	69.4636	0.00374539	0.000295136	50.8546	34.0524	9.89865	3.99218e-05	2.4932e-05	10.6163	30.3995	17.0323	28.9202
109	5.98861e-05		86	100	4.99445		86	100	284.29		86	100	125.268		86	100	1.04457		86	100	1.22057		86	100	3.73151		-27.7133	39.2887	1687	1.15408			1.93569	1040.62	3949.12	0.38838	0.222624	1.14022	144.21	34.6939	15.5048	58.7573	45.2648	15.2931	17.2277	17.3445	1.56592	10.235	28.4916
121	5.99578e-06		86	100	4.98752		86	100	284.29		86	100	125.315		86	100	1.26046		86	100	1.23953		86	100	4.0083		-27.7133	39.2895	1690	1.13757			2423.89	4749.83	4.28314	0.0595251	0.00926409	0.0426404	0.0495996	51.285	49.0487	40.0455	23.2927	31.777	32.3651	12.6183	10.9497	7.47884	5.97294
128	1.98543e-05		86	100	5.01655		86	100	284.29		86	100	125.316		86	100	1.47635		86	100	1.22568		86	100	2.67438		-27.7132	39.2903	1692	1.12869			0	0	0.00338394	0.0017753	9.23408	40.3338	61.517	2.34988	51.749	26.8695	31.7807	18.3163	4.81084	7.43907	0.000485634	2.50777	11.1101
136	2.38717e-05		86	100	4.91443		86	100	284.29		86	100	125.266		86	100	1.32682		86	100	1.21912		86	100	4.23324		-27.7133	39.291	1695	1.12089			0.00777753	1267.9	3877.78	0.00427955	0.000270016	0.000154235	0.00024705	33.7824	48.4148	44.044	16.3792	5.69698	19.9993	21.7034	0.967352	4.2438	6.8286
144	1.46497e-05		86	100	5.18046		86	100	284.29		86	100	125.262		86	100	1.17728		86	100	1.20372		86	100	2.62779		-27.7133	39.2918	1697	1.11307			0	4.54801e-09	1.87573e-08	48.5921	189.748	0.967281	12.3569	67.1664	10.9079	11.9652	19.2672	17.8577	8.25559	4.73642e-10	6.83274	16.7196	0.411207
152	3.94218e-05		86	100	5.2051		86	100	284.29		86	100	125.267		86	100	1.02775		86	100	1.2195		86	100	5.45717		-27.7135	39.2927	1699	1.10269			0	0	0	0	0	0.000137527	0.00160564	0.00052397	79.8919	28.2631	60.0606	44.0674	22.3788	25.8445	12.1053	8.49119	5.26248
160	0.000134351		86	100	5.14919		86	100	284.29		86	100	125.272		86	100	0.878218		86	100	1.23205		86	100	3.11424		-27.7137	39.2935	1701	1.08929			0	0	3.04574e-05	1.17663e-05	22.8025	72.3999	0.000264027	6.42103e-06	37.2321	29.141	9.28624	8.51792	7.56763	1.59456e-06	6.36596	15.1432	7.38172e-06
168	0.000133792		86	100	5.04107		86	100	284.19		86	100	125.32		86	100	0.880086		86	100	1.24663		86	100	5.11553		-27.7138	39.2942	1703	1.07829			0	0	0	0	3.40325e-09	1.34685e-08	2.96501e-08	17.164	30.8497	7.35574	10.9976	7.07237	4.89438	18.1841	26.7888	7.5846	1.37743
176	5.70509e-05		86	100	4.89543		86	100	284.19		86	100	125.317		86	100	0.881956		86	100	1.2204		86	100	3.67322		-27.7142	39.295	1705	1.07558			0.000377925	0.000886944	933.673	295.492	0.000851252	2.99423e-05	2.67839e-05	16.8112	30.328	7.42329	11.2815	7.40285	6.519e-06	9.10127	20.9878	4.01444	1.79946
183	2.12926e-05		227	300	5.09195		227	300	284.33		227	300	125.939		227	300	0.782172		227	300	1.22622		227	300	4.87958		-27.7145	39.2957	1708	1.08163			0	0	0	5.99306e-05	0.000270908	3.18483	45.0777	1.16321	7.26435e-05	1.87771e-05	23.9516	16.0463	5.61582	8.21412	9.54802e-05	2.01753	7.93458
190	5.80319e-05		231	300	5.01104		231	300	284.23		231	300	125.986		231	300	0.784041		231	300	1.22502		231	300	14.9615		-27.715	39.2965	1709	1.09036			0	0	6.11934e-05	4.93805e-05	4.55383	24.8466	127.355	3.96122	17.9904	5.19167	1.00068e-05	19.6329	46.6997	41.9776	5.35557	16.4809	10.2667
199	4.49988e-05		235	300	4.90245		235	300	284.23		235	300	125.99		235	300	0.785911		235	300	1.21085		235	300	3.91982		-27.7153	39.2972	1709	1.10388			0.0476879	1221.9	3797.56	0.0184805	0.00251701	1.61576	26.4242	30.4697	5.46059	21.1118	36.998	26.4353	14.9065	10.219	0.000553433	1.499	6.60774
207	4.49995e-05		241	300	5.04413		241	300	284.33		241	300	125.987		241	300	0.894322		241	300	1.21912		241	300	6.50675		-27.7158	39.298	1709	1.12211			0	0	9.47152e-08	4.92339e-08	11.1343	44.1536	52.1579	22.4707	26.8521	6.59758	11.0224	7.52831	5.69866	8.48671	1.69504e-08	0.499464	2.00952
216	6.45097e-05		246	300	5.15772		246	300	284.33		246	300	126.034		246	300	1.00273		246	300	1.21697		246	300	3.39825		-27.7165	39.2987	1709	1.14286			0.0478068	885.714	3589.86	353.808	229.58	4.75756	69.696	27.516	23.5579	15.3177	14.0755	17.283	51.5541	64.5016	11.906	12.857	18.6399
224	2.44888e-05		253	300	5.09977		253	300	284.33		253	300	126.086		253	300	1.11114		253	300	1.2249		253	300	3.42652		-27.717	39.2993	1709	1.16616			0	0	0.00360112	0.00184036	10.151	44.6863	55.2337	17.6309	46.7296	22.1756	45.0248	28.9782	0.000312163	0.000194008	2.77437	9.23239	7.21188
232	7.52322e-05		259	300	5.13711		259	300	284.33		259	300	126.082		259	300	1.21956		259	300	1.19928		259	300	3.29302		-27.7177	39.3	1726	1.18494			0	5.84744e-10	3.03646e-09	32.4771	161.578	59.8585	97.445	30.6901	6.5684	95.0608	61.4162	15.4413	13.6464	19.4929	27.1568	0.374894	1.58865
240	4.92861e-05		266	300	5.32166		266	300	284.33		266	300	126.033		266	300	1.32797		266	300	1.18543		266	300	4.03561		-27.7183	39.3005	1729	1.20531			0	0	0	0	0	0.00043929	0.00955559	0.00453968	82.11	55.7852	25.956	23.7479	27.7394	16.927	3.26624	15.8983	29.4282
247	2.6805e-06		273	300	5.09786		273	300	284.33		273	300	126.038		273	300	1.31044		273	300	1.16838		273	300	2.48919		-27.7192	39.3012	1731	1.21997			0	0	0	0	0.000630865	0.165969	3.43543	133.214	26.8296	0.000678377	0.000135883	5.81375e-05	9.42438	14.7185	7.87677	24.9316	15.0998
254	5.69604e-06		279	300	5.16263		279	300	284.33		279	300	125.99		279	300	1.29292		279	300	1.18518		279	300	2.10819		-27.7198	39.3017	1733	1.22372			0	0	0	0.000226419	0.00121307	1.43427	27.3585	26.8685	19.833	34.311	29.3019	9.41745	4.09205	6.3031	0.855665	6.39642	16.7843
260	2.85923e-05		285	300	5.16219		285	300	284.33		285	300	125.939		285	300	1.2754		285	300	1.18887		285	300	2.40364		-27.7207	39.3023	1735	1.21858			0	0	0	9.72956e-08	4.65417e-07	4.81349	83.341	2.81906	2.80181e-07	5.78009	39.8389	35.0246	9.0435	12.2376	27.7273	1.08755	5.74286
266	6.07586e-05		291	300	5.19447		291	300	284.33		291	300	125.939		291	300	1.25787		291	300	1.17127		291	300	2.24312		-27.7215	39.3028	1737	1.2173			0	0.00872741	0.132031	11.8858	117.466	258.814	33.0107	59.6492	104.696	27.8114	28.4476	48.8477	33.1606	7.84786	5.32221	17.5729	15.8212
271	0		297	300	5.26194		297	300	284.33		297	300	125.987		297	300	1.21021		297	300	1.17074		297	300	2.34509		-27.7225	39.3032	1739	1.21159			0	1.94481e-45	1.62501e-43	0.0935182	71.5732	280.543	45.1767	19.6067	38.365	51.6974	59.4101	42.4301	27.8854	20.3792	11.4557	24.6427	18.2608
276	2.38586e-05		303	300	5.14799		303	300	284.33		303	300	126.034		303	300	1.16255		303	300	1.16978		303	300	3.5281		-27.7233	39.3037	1740	1.19364			0	0	0	0.000897929	0.00586632	0.964202	17.4883	59.6218	11.3636	6.67001	34.9325	60.7399	42.2201	18.4234	25.9321	2.24753	9.16953
281	6.43744e-05		308	300	5.1782		308	300	284.33		308	300	125.982		308	300	1.11488		308	300	1.17517		308	300	2.33518		-27.7243	39.3042	1740	1.17097			0	0	0	0.00155333	0.00768612	1.63551	32.0805	13.0485	77.1907	72.3033	104.997	60.2588	29.7926	46.4919	21.9864	17.4302	17.7456
285	3.86241e-05		314	300	5.33515		314	300	284.33		314	300	125.929		314	300	1.06722		314	300	1.17588		314	300	14.1116		-27.7253	39.3045	1740	1.15339			0	0	0	8.38149e-06	4.1023e-05	1.95909	38.3667	1.45796	54.6133	84.7064	43.2068	32.7641	27.642	5.40138	22.1996	28.3707	10.3971
290	2.57279e-05		319	300	5.20582		319	300	284.33		319	300	125.972		319	300	1.01956		319	300	1.18292		319	300	2.5544		-27.7263	39.3048	1740	1.13835			0	0	4.23432e-06	1.83162e-06	16.5958	66.3289	8.96403e-05	3.49981	75.4908	99.3858	59.63	39.6758	37.0933	34.0052	43.4838	12.2733	7.28397
294	1.14744e-05		323	300	5.17401		323	300	284.33		323	300	126.019		323	300	1.00273		323	300	1.18137		323	300	2.43881		-27.7275	39.3052	1740	1.11531			0	0	0	0.00302439	0.0154642	3.64486	69.1497	33.2177	5.98808	0.00178034	9.40569	15.4764	8.62691	0.00214753	4.51181	15.3344	14.3465
298	0		328	300	5.25993		328	300	284.33		328	300	125.971		328	300	0.985911		328	300	1.195		328	300	4.3872		-27.7285	39.3053	1740	1.10312			0	0	0.000114215	5.7e-05	11.3651	47.1857	51.9105	25.2387	19.784	34.4602	26.8619	15.242	18.745	21.9669	11.2194	7.57025	23.4918
301	5.2803e-06		332	300	5.1317		332	300	284.23		332	300	125.973		332	300	0.969088		332	300	1.18183		332	300	3.06772		-27.7295	39.3057	1740	1.10126			0	0	0	1.04036e-07	8.31497e-07	0.431513	7.69398	77.311	55.2236	22.8328	108.453	94.5497	41.5305	42.7411	44.8372	41.8859	4.25001
306	3.92568e-05		335	300	5.14641		335	300	284.23		335	300	126.022		335	300	0.952266		335	300	1.16156		335	300	2.79112		-27.7307	39.3058	1740	1.09733			0.467548	1.10246	808.342	276.664	35.9452	136.085	0.182889	21.3439	4.0537	0.0120441	16.3008	32.7838	50.3359	51.3774	23.9367	33.7771	34.929
308	6.04956e-05		338	300	5.13252		338	300	284.23		338	300	126.02		338	300	0.935443		338	300	1.16918		338	300	1.94914		-27.7318	39.3058	1740	1.09171			0	0	0.0082676	0.00388968	24.6924	100.307	90.7012	83.0398	31.2824	30.2983	37.321	28.8453	38.241	43.176	19.6028	39.5977	21.1128
314	9.39023e-05		341	300	5.06429		341	300	284.23		341	300	126.02		341	300	0.890583		341	300	1.17124		341	300	6.47325		-27.7328	39.306	1740	1.09889			4509.56	9754.55	5448.61	32.0085	152.967	74.6936	52.6164	126.526	102.346	81.6976	67.4357	37.111	28.0323	36.4873	46.5605	61.7722	25.1645
318	0.000202391		344	300	5.30751		344	300	284.23		344	300	125.924		344	300	0.845724		344	300	1.18899		344	300	6.05049		-27.734	39.306	1740	1.11215			2667.97	4714.39	19.5771	0.352858	0.00120397	0.0229723	0.360947	0.191547	102.539	59.877	37.3522	32.8959	27.3196	24.807	22.7555	10.3277	27.3448
323	1.48645e-05		347	300	5.25351		347	300	284.23		347	300	125.869		347	300	0.800864		347	300	1.20467		347	300	4.24106		-27.7352	39.306	1740	1.12545			2708.44	4822.15	0.418297	44.7361	188.139	0.00574074	0.00168676	0.000863869	57.3015	83.6959	43.6918	22.3433	28.8558	25.7273	20.7731	22.0675	6.5749
328	7.59489e-06		349	300	4.97471		349	300	284.23		349	300	125.913		349	300	0.756004		349	300	1.21092		349	300	3.38417		-27.7363	39.306	1740	1.13376			0	0	0	0	3.71598e-06	1.45816e-05	1.28484e-05	20.8755	3.81058	21.6482	40.437	20.0891	1.57354	2.35894	13.3622	44.5684	40.4442
332	1.61392e-05		350	300	5.14665		350	300	284.33		350	300	125.915		350	300	0.711144		350	300	1.20136		350	300	15.4797		-27.7373	39.306	1740	1.14137			0	0	0	0	1.078e-06	4.50805e-06	7.84739e-06	32.197	45.5395	51.3344	62.1285	28.5717	16.7341	28.0262	6.38375	4.42587	18.9695
337	0		351	300	5.29386		351	300	284.13		351	300	125.919		351	300	0.812779		351	300	1.19921		351	300	4.12064		-27.7385	39.3058	1740	1.14691			0	0	0	0.0013932	0.00718928	1.76032	28.6051	26.9375	20.5901	33.3184	41.4338	18.2762	0.00250207	8.24926	22.1549	13.9825	18.0916
341	0		352	300	5.17277		352	300	284.23		352	300	125.922		352	300	0.914415		352	300	1.1819		352	300	2.75969		-27.7397	39.3057	1740	1.14378			0.0038755	0.00998199	1480.77	535.299	200.829	162.666	34.9408	52.0307	30.4598	6.10615	28.1197	50.3139	29.5079	1.28498	5.45597	10.9318	18.5646
346	7.42764e-06		353	300	5.06906		353	300	284.13		353	300	125.92		353	300	1.01605		353	300	1.17924		353	300	3.55372		-27.7407	39.3055	1740	1.12815			0	0	0	0	5.27964e-05	0.000219243	0.00039307	46.7458	81.3113	29.1143	43.2898	35.1976	13.7515	15.117	17.0888	7.47012	6.43206
351	1.66426e-05		354	300	5.33794		354	300	284.23		354	300	125.915		354	300	1.11769		354	300	1.19342		354	300	3.57107		-27.7418	39.3053	1740	1.11187			0	0.000846553	0.00444284	27.9013	143.431	99.2981	0.00136683	19.4296	7.83394	95.8071	58.6224	26.1451	18.3897	1.43982	8.12369	21.9917	37.5393
356	2.2579e-05		357	300	5.12275		357	300	284.23		357	300	125.912		357	300	1.06628		357	300	1.19951		357	300	12.3624		-27.7428	39.305	1740	1.09531			0	8.53293e-05	0.000680847	12.1896	100.882	187.993	43.0548	27.1525	6.3661	35.409	85.2608	63.5928	40.9186	49.5414	4.23216	9.9427	1.98919
360	4.41017e-05		359	300	5.3388		359	300	284.23		359	300	125.861		359	300	1.01488		359	300	1.20732		359	300	3.83062		-27.744	39.3047	1740	1.07294			9007.07	0.983096	0.166548	0.0130266	25.4711	70.1098	0.0674431	39.0144	56.0241	28.9435	7.51872	45.966	49.2542	31.457	46.5135	38.0265	31.6428
365	0		362	300	5.13571		362	300	284.23		362	300	125.859		362	300	0.963481		362	300	1.19264		362	300	5.63753		-27.745	39.3043	1740	1.04901			2631.56	5193.18	6146.64	762.257	0.136542	3.76147	33.0991	31.3564	20.7963	34.085	52.7135	66.9087	52.6185	31.551	36.1412	37.4232	1.6985
370	0		365	300	5.12653		365	300	284.13		365	300	125.907		365	300	0.912079		365	300	1.17121		365	300	3.19188		-27.746	39.304	1740	1.03179			9318.99	0.982024	0.12788	4.17609e-05	0.00114895	0.0048139	0.00720047	32.0427	46.9541	35.2411	60.348	73.4974	38.6299	0.00641326	8.55056	26.1425	14.3007
375	0		368	300	5.10169		368	300	284.23		368	300	125.86		368	300	0.860677		368	300	1.15744		368	300	4.79756		-27.747	39.3035	1740	1.01856			0	0	0	0.00287135	0.01479	3.23615	64.9639	30.6817	9.63998	107.374	67.2588	23.9874	30.2046	22.3156	4.02599	2.24409	11.7889
380	3.42191e-06		372	300	4.9543		372	300	284.23		372	300	125.86		372	300	0.896191		372	300	1.15695		372	300	7.0268		-27.748	39.303	1740	1.00513			0	0.0751517	0.316154	77.3058	369.572	2.31174	62.6127	37.6814	109.912	58.593	35.1963	29.3764	38.1319	46.9202	21.9981	11.4749	22.7557
385	1.19754e-05		376	300	5.12958		376	300	284.23		376	300	125.862		376	300	0.931705		376	300	1.14481		376	300	4.57104		-27.7488	39.3025	1740	0.997137			0.0983563	2367.64	7952.34	0.0491104	7.01866	34.2684	86.994	80.9536	29.884	31.1971	101.686	84.2896	58.9748	77.4894	44.2556	24.4849	17.4044
389	2.45018e-05		380	300	5.05066		380	300	284.23		380	300	125.814		380	300	0.967219		380	300	1.14689		380	300	4.96096		-27.7498	39.302	1740	0.993529			0.00128726	756.935	3644	406.559	22.3962	101.598	80.7558	98.2949	81.9186	49.5703	24.8269	19.8574	24.3463	28.2382	42.2546	41.2001	15.179
394	4.66954e-05		384	300	4.93288		384	300	284.23		384	300	125.911		384	300	1.00273		384	300	1.15816		384	300	4.01095		-27.7507	39.3015	1740	0.997489			1678.02	4915.77	5612.56	40.2085	190.945	0.00411717	0.00039863	0.000219649	0.000147645	24.3004	17.0775	48.4545	49.5386	20.5069	41.7912	5.67336	27.5198
399	3.47289e-05		387	300	5.10927		387	300	284.23		387	300	125.959		387	300	1.03825		387	300	1.15839		387	300	6.76182		-27.7515	39.3008	1740	1.005			0	0	0	0	9.10599e-05	0.000433471	0.000622202	16.9205	21.2593	20.3631	8.36931	39.1305	44.984	18.1001	32.705	18.9135	5.4575
404	2.13629e-06		391	300	5.18012		391	300	284.23		391	300	125.903		391	300	1.01839		391	300	1.1455		391	300	5.45427		-27.7523	39.3003	1740	1.01153			0.0536425	0.178787	485.459	237.859	270.84	2.92703	83.7861	4.08233	30.5267	16.9264	55.6585	77.3484	42.3639	22.2685	46.4145	8.26401	20.377
409	9.34204e-06		396	300	5.09257		396	300	284.23		396	300	125.904		396	300	0.998527		396	300	1.13679		396	300	7.88249		-27.753	39.2997	1740	1.02174			0.0731925	0.185508	759.28	283.834	0.0624001	0.00520445	0.00390758	15.5169	26.1296	7.41994	4.4538	22.272	19.6198	19.3224	47.5677	0.00602307	0.00273742
414	1.98518e-05		401	500	4.82627		401	500	284.29		401	500	125.745		401	500	1.02656		401	500	1.12865		401	500	4.47674		-27.7537	39.299	1740	1.03424			0	0	0	0	0	3.484e-06	9.77696e-05	8.00292e-05	23.1491	56.049	36.2675	14.92	11.497	19.2312	37.6414	7.56928	17.1458
419	2.0364e-05		406	500	4.83852		406	500	284.39		406	500	125.797		406	500	1.0067		406	500	1.13589		406	500	7.92612		-27.7543	39.2983	1740	1.04527			0.0483506	1155.03	3914.24	0.0327021	10.3384	48.2134	48.7539	28.6011	5.72916	35.8815	33.7135	9.92708	11.0337	17.9893	3.60953	12.3952	9.52168
424	4.32734e-05		410	500	5.04645		410	500	284.29		410	500	125.797		410	500	1.06932		410	500	1.143		410	500	4.69022		-27.755	39.2975	1740	1.05615			0.00292213	0.00997632	987.611	480.23	546.46	6.34205	168.404	83.5477	58.5767	189.753	191.971	110.979	73.4941	82.212	83.8186	5.89948	2.36998
430	3.13058e-05		415	500	4.85675		415	500	284.39		415	500	125.796		415	500	1.13193		415	500	1.14814		415	500	5.85553		-27.7557	39.2968	1740	1.06642			2500.11	5053.02	0.220601	0.00210535	0.00147254	1.05596	41.7073	2.26504	9.01252	20.8483	76.1468	96.3672	64.9697	37.8368	28.1202	11.027	26.458
435	6.6525e-05		420	500	4.72986		420	500	284.39		420	500	125.845		420	500	1.19455		420	500	1.16577		420	500	6.52382		-27.7562	39.296	1740	1.07636			0.011739	0.0306668	741.015	288.447	10.4556	52.2024	38.3898	51.5102	23.3305	43.3059	57.4654	40.1146	25.9357	31.7188	43.543	35.512	0.589129
440	0		425	500	5.11661		425	500	284.39		425	500	125.887		425	500	1.25717		425	500	1.16563		425	500	7.28979		-27.7567	39.2953	1740	1.08365			0.0720191	0.187595	737.565	288.09	0.178719	2.0015	82.5183	4.55822	22.2402	52.1917	43.9687	50.558	51.0695	22.203	6.73561	3.35449	17.2873
444	1.43475e-05		430	500	5.12466		430	500	284.39		430	500	125.835		430	500	1.31978		430	500	1.15623		430	500	6.8289		-27.7572	39.2945	1740	1.08464			0	0	0.000836436	0.000335268	17.2271	50.2748	41.6484	48.6394	45.5607	35.9371	28.7602	66.6335	83.693	48.3534	13.459	37.8295	29.0974
449	5.81199e-05		434	500	4.97829		434	500	284.29		434	500	125.841		434	500	1.23941		434	500	1.15868		434	500	7.57226		-27.7575	39.2937	1740	1.08125			0	0	0	0	0	0	3.01443e-06	0.000469025	0.000691024	9.39195	17.5448	7.91691	20.3506	31.0664	16.9244	17.545	0.498496
452	7.04816e-05		439	500	5.04621		439	500	284.39		439	500	125.893		439	500	1.15904		439	500	1.17776		439	500	8.35899		-27.7578	39.2928	1740	1.07689			0	0	0	0	0.00195984	0.00570108	0.299792	46.2677	5.46659	0.00144036	0.000206836	0.000135189	0.000230854	5.1555	9.93911	0.00112971	0.000894306
458	3.10582e-05		443	500	4.80733		443	500	284.39		443	500	125.847		443	500	1.07866		443	500	1.18819		443	500	5.99441		-27.7582	39.292	1740	1.06413			0	0	0	5.06992e-05	0.000222512	3.29211	28.5517	28.8411	19.7374	19.0554	9.62446	62.7795	56.2452	14.941	27.5098	30.0981	7.81215
463	2.49491e-05		448	500	4.8793		448	500	284.39		448	500	125.794		448	500	0.998287		448	500	1.18809		448	500	4.9724		-27.7585	39.2912	1740	1.05193			0	0	0	0	0	0	0	0	0	0.0105282	0.0126736	8.80185	7.32076	0.0247613	0.0518833	1.32192	6.0536
468	0.000114033		451	500	4.86545		451	500	284.39		451	500	125.837		451	500	0.917914		451	500	1.18824		451	500	7.78375		-27.7587	39.2903	1740	1.04363			0	0	0	0	0	0	0	0	0.0025374	0.00209944	11.9528	7.1	0.00397481	0.00381725	3.85384	8.57124	0.0046372
472	0.000187798		455	500	4.69462		455	500	284.39		455	500	125.883		455	500	0.795249		455	500	1.18267		455	500	5.51201		-27.7588	39.2895	1740	1.03593			0.00751985	1321.36	3773.55	30.9066	148.081	98.0913	0.00196141	0.000123052	28.6823	38.2409	35.5736	44.4798	34.572	14.8663	14.0812	5.29152	3.57663
477	7.44048e-06		458	500	4.75093		458	500	284.29		458	500	125.836		458	500	0.672586		458	500	1.18728		458	500	5.05213		-27.7588	39.2887	1740	1.02961			2720.33	4615.88	848.557	271.011	50.6981	178.579	62.5491	1.56609	49.0763	43.9739	37.7633	23.5209	11.8688	23.3923	41.2091	8.15535	5.12492
482	1.79918e-05		461	500	4.88998		461	500	284.39		461	500	125.836		461	500	0.549922		461	500	1.18723		461	500	5.35082		-27.759	39.2878	1740	1.02443			0.00264853	885.42	7140.86	1519.86	222.675	1.8107	27.2452	31.3973	5.49169	1.06913e-05	15.6725	38.3033	37.1325	21.0936	11.8365	7.99905	19.2496
488	9.44638e-06		463	500	4.85228		463	500	284.29		463	500	125.877		463	500	0.427259		463	500	1.20036		463	500	13.7138		-27.759	39.287	1740	1.01853			0	0.00648244	0.02541	42.0342	176.281	5.93574	95.829	59.9778	27.7335	14.1073	8.47156	40.6015	85.6344	84.1874	24.0019	6.18972	3.71294
493	2.04814e-05		466	500	4.75451		466	500	284.29		466	500	125.873		466	500	0.493614		466	500	1.20225		466	500	11.1072		-27.7588	39.2862	1740	1.01284			0.000378465	3.74236e-05	238.06	201.282	510.893	2.27072e-05	2.08539e-06	7.69175	47.7124	16.8669	53.0605	38.1501	29.5474	44.078	15.3528	26.6256	5.08673
499	2.1795e-05		469	500	4.61431		469	500	284.29		469	500	125.78		469	500	0.559969		469	500	1.18748		469	500	9.68103		-27.7588	39.2853	1740	1.00571			0.00040625	0.00480363	147.559	222.023	728.897	0.00564954	0.000533752	84.7677	15.8957	5.32221	38.4899	50.8864	29.8854	7.27515	8.67253	27.5718	17.84
505	2.15806e-06		469	500	4.9041		469	500	284.29		469	500	125.781		469	500	0.626325		469	500	1.16519		469	500	6.09334		-27.7587	39.2845	1740	0.999688			0.297637	871.154	3599.72	359.782	232.284	0.0398606	0.00797865	35.4295	31.1348	100.347	49.1212	30.0239	48.967	30.3992	0.00708078	4.66591	19.3967
511	4.58592e-06		469	500	4.75358		469	500	284.29		469	500	125.822		469	500	0.69268		469	500	1.15023		469	500	5.75247		-27.7583	39.2837	1740	0.993306			0	0	0.175452	0.0691518	18.073	65.735	0.173608	35.7624	22.2726	37.0848	96.9212	63.667	9.86923	10.7334	21.4571	23.3846	59.1715
517	1.23133e-05		469	500	5.01458		469	500	284.29		469	500	125.817		469	500	0.759035		469	500	1.15996		469	500	7.04139		-27.7582	39.2828	1740	0.983101			0	2.53389e-06	2.10788e-05	13.3673	107.805	190.825	8.20268e-05	0.274347	149.514	73.717	15.9452	11.2814	33.3946	34.0932	6.55049	17.1906	0.616897
523	2.61661e-05		469	500	5.01692		469	500	284.39		469	500	125.865		469	500	0.855296		469	500	1.15754		469	500	8.84673		-27.7578	39.282	1740	0.971636			2698.33	4679.44	0.0459645	0.000383713	0.000440298	3.81842	56.9791	55.6193	46.1808	43.4805	17.0152	24.803	30.8098	13.0737	5.60554	1.60967	1.6528
529	0		469	500	5.08972		469	500	284.39		469	500	125.867		469	500	0.951558		469	500	1.14596		469	500	6.84549		-27.7575	39.2812	1740	0.964593			0	0	0	0	5.07728e-16	3.21685e-14	4.41786e-13	0.218462	105.859	78.3347	29.9384	31.2942	32.8692	25.2487	41.3416	28.8493	42.9807
536	4.65987e-06		469	500	5.04247		469	500	284.39		469	500	125.918		469	500	1.04782		469	500	1.13318		469	500	9.60207		-27.7572	39.2805	1740	1.01018			2729.9	4696.57	0.0461767	0.000298553	4.26786e-05	0.000160438	0.000200706	38.1369	29.4522	14.463	29.3003	19.4777	36.4451	58.9338	27.204	28.0058	12.5856
542	1.84744e-05		469	500	5.02657		469	500	284.39		469	500	125.919		469	500	1.14408		469	500	1.11661		469	500	5.90817		-27.7567	39.2797	1740	1.05657			0.0130496	0.0303531	858.755	277.963	0.0146723	0.00181758	0.0020823	50.7155	74.3237	49.442	20.728	51.9193	51.8783	11.0604	12.6073	22.6737	8.1873
549	1.82158e-05		469	500	5.12038		469	500	284.39		469	500	125.872		469	500	1.24034		469	500	1.09954		469	500	6.35893		-27.7793	39.2733	1799	1.09858			0	0	0.0314318	0.0124195	19.2317	68.4972	0.021376	0.00568363	0.00452145	88.108	80.5917	51.2909	31.2196	17.7254	28.9785	20.7697	3.06829
555	1.82612e-05		469	500	5.12679		469	500	284.39		469	500	125.871		469	500	1.22632		469	500	1.09462		469	500	4.9139		-27.7802	39.2727	1795	1.13776			0	0	0	0	1.41649e-09	7.86961e-09	4.17078e-08	4.7812	61.576	72.6933	85.4646	39.0167	9.30227	13.9994	3.04575	14.893	32.9399
563	4.94485e-05		469	500	5.16741		469	500	284.39		469	500	125.867		469	500	1.21231		469	500	1.09732		469	500	6.19309		-27.7812	39.272	1791	1.17401			2674.5	4738.72	0.209533	0.00204939	0.00138368	2.41301	39.5432	1.27937	40.6475	66.7868	92.1927	55.4192	37.3591	46.184	31.4157	51.8441	13.7314
570	3.67683e-05		469	500	5.11844		469	500	284.29		469	500	125.867		469	500	1.19829		469	500	1.10413		469	500	11.1804		-27.7822	39.2715	1788	1.16098			0	0	0.00455723	0.00197348	13.6139	53.3775	30.6594	77.1905	35.4624	11.5252	55.1957	42.43	26.5075	32.2832	2.35386	8.34225	10.4795
577	3.00682e-05		469	500	5.23124		469	500	284.39		469	500	125.918		469	500	1.18427		469	500	1.11737		469	500	7.26981		-27.783	39.2708	1784	1.15012			9113.1	2.77603	1622.29	552.804	46.282	180.278	62.9588	2.20357	33.9942	24.4061	20.272	8.94663	5.40711	11.2766	9.68267	8.25534	2.77801
584	8.45135e-06		469	500	5.24431		469	500	284.39		469	500	125.969		469	500	1.17025		469	500	1.1136		469	500	5.55975		-27.784	39.2702	1780	1.14315			0	0.240266	0.948858	42.2776	182.323	0.243403	0.054604	31.6278	51.3847	25.3562	30.3933	24.3215	7.12487	8.02191	30.295	31.8055	0.0220594
591	1.81216e-05		469	500	5.47006		469	500	284.29		469	500	125.967		469	500	1.02422		469	500	1.11185		469	500	5.78458		-27.785	39.2695	1777	1.13292			9084.13	9.26927e-05	1.00287e-05	56.0635	287.961	181.607	38.5635	33.5253	97.7242	30.5952	51.6764	49.0759	45.6324	49.8168	0.145139	8.94757	36.0627
598	5.02501e-06		469	500	5.15737		469	500	284.39		469	500	126.016		469	500	0.878194		469	500	1.11008		469	500	6.81018		-27.786	39.269	1773	1.11912			0.294561	1208.27	3764.14	0.154352	17.6028	67.0041	0.0253621	0.00423325	5.47063	61.5231	54.4148	25.1005	8.95664	12.3904	29.8865	12.1735	39.0839
605	1.12304e-05		469	500	5.52598		469	500	284.39		469	500	126.012		469	500	0.732166		469	500	1.09459		469	500	5.76262		-27.7868	39.2683	1769	1.10149			0	0	0.0126613	0.00575866	40.7136	155.107	116.169	24.2088	21.034	24.9602	63.7554	36.782	22.0736	35.5463	5.59569	6.69368	23.1237
612	4.83066e-06		469	500	5.16292		469	500	284.39		469	500	126.012		469	500	0.586138		469	500	1.08923		469	500	7.43957		-27.7878	39.2677	1765	1.0845			2410.69	4532.72	6076.24	1651.86	203.128	87.1777	0.0033832	0.000511534	0.000242908	36.882	23.0598	48.4811	56.9738	29.2878	19.4264	0.00201224	1.54562
619	4.45653e-06		469	500	5.37676		469	500	284.29		469	500	126.063		469	500	0.734736		469	500	1.07491		469	500	13.6104		-27.7888	39.267	1762	1.07375			0.0356167	0.0887326	2295.46	790.146	235.531	64.6507	57.4016	1.44383	32.4617	26.3426	8.74268	17.2501	16.1572	7.32653	17.0154	5.10432	12.5353
626	4.18273e-06		469	500	5.26123		469	500	284.29		469	500	126.059		469	500	0.883335		469	500	1.07499		469	500	7.40244		-27.7898	39.2663	1760	1.06682			8782.6	0.00906714	0.000571832	2.00746e-07	0	1.7253e-06	2.29294e-05	6.4989e-06	33.9408	14.7155	65.1843	62.5551	19.3172	6.51965	15.6263	3.4749	2.25119
633	1.315e-05		469	500	5.49412		469	500	284.29		469	500	126.056		469	500	1.03193		469	500	1.07581		469	500	7.05697		-27.7907	39.2658	1758	1.06364			9846.24	13764.7	19329.3	346.9	13.0192	47.4706	61.6525	1.30625	0.00382007	39.4082	29.232	13.9937	11.8416	23.9054	40.5333	10.5345	0.410903
640	9.05617e-06		469	500	5.21261		469	500	284.29		469	500	126.053		469	500	1.18053		469	500	1.08342		469	500	8.53109		-27.7917	39.2652	1757	1.05928			8768.97	1024.69	3696.53	342.709	447.578	85.6922	0.000201388	20.125	101.234	33.2985	33.3816	65.6504	69.0339	52.581	35.7449	19.3005	14.3498
647	2.26812e-05		469	500	5.14135		469	500	284.19		469	500	125.999		469	500	1.32913		469	500	1.0925		469	500	8.78549		-27.7927	39.2645	1756	1.05559			0.589032	2629.79	7491.67	48.4105	183.419	0.0147565	0.0038989	0.00109796	14.1908	16.3411	27.8692	33.9499	23.4465	19.6388	27.2963	5.6397	1.9248
654	5.25721e-05		469	500	5.06245		469	500	284.19		469	500	125.946		469	500	1.18053		469	500	1.09877		469	500	10.5378		-27.7937	39.2638	1755	1.05322			0.0149658	2622.55	7448.8	0.00825325	0.000464571	6.14929e-05	0.000181351	9.8142	49.3656	24.0147	34.1143	18.6505	3.90709e-05	1.40149	2.99875	0.409631	3.7913
661	1.13954e-05		469	500	5.152		469	500	284.19		469	500	125.988		469	500	1.03193		469	500	1.09735		469	500	9.57486		-27.7945	39.2633	1753	1.05401			0.059276	0.180454	575.135	244.078	258.034	0.0213703	0.00359018	0.00180827	9.66389	36.7758	16.5597	16.7606	21.2334	13.8735	11.0824	1.89537	7.10436
669	9.09751e-06		469	500	5.17407		469	500	284.19		469	500	125.981		469	500	0.883334		469	500	1.11333		469	500	6.0679		-27.7955	39.2627	1752	1.05506			0	0	0	0.00886438	0.0416347	2.58597	29.3656	27.0447	23.4262	19.866	19.3124	18.2008	9.29592	0.00864928	1.40447	6.42119	10.8783
676	9.85691e-06		469	500	5.06749		469	500	284.19		469	500	125.977		469	500	0.734736		469	500	1.1418		469	500	9.99368		-27.7965	39.262	1751	1.05647			0	0	0	8.9383e-06	4.04711e-05	2.88381	32.8281	20.1912	49.3099	12.0131	31.0791	40.9165	18.7643	3.79677	12.0786	9.8686	0.575572
683	0		469	500	4.95407		469	500	284.29		469	500	126.024		469	500	0.586138		469	500	1.15572		469	500	6.44214		-27.7975	39.2615	1750	1.0544			0	0	0	4.85013e-05	0.000227521	2.66532	30.0964	27.339	28.1372	6.21655	3.17925e-05	5.17664	7.98232	11.4462	25.9599	34.2798	21.7486
690	5.07008e-06		469	500	5.02142		469	500	284.29		469	500	126.02		469	500	0.688941		469	500	1.16504		469	500	8.60739		-27.7983	39.2608	1749	1.05261			6.75843e-09	1.64161e-08	895.499	269.192	1.93157e-07	0.991416	11.1305	64.7949	9.81256	27.6699	13.1888	1.70939e-10	10.7943	20.9235	11.9432	3.26533	11.6867
698	2.34848e-05		469	500	5.23911		469	500	284.19		469	500	125.965		469	500	0.791745		469	500	1.16753		469	500	7.68183		-27.7993	39.2602	1748	1.05656			2818.39	4527.86	1788.53	539.498	15.9913	53.291	36.8366	54.3438	14.0584	73.1075	83.5735	70.4172	56.0464	30.2546	0.000318696	5.02526	18.3142
705	2.70108e-05		469	500	5.18008		469	500	284.19		469	500	125.964		469	500	0.894549		469	500	1.16858		469	500	8.46387		-27.8003	39.2597	1747	1.06526			0	0	0.0334404	0.0124189	21.6594	67.6635	0.0217658	0.00154283	0.000763055	9.38751	14.4902	22.5734	35.4792	33.2096	9.44668	10.5087	20.5409
712	4.31103e-06		469	500	5.26469		469	500	284.19		469	500	126.013		469	500	0.997353		469	500	1.16792		469	500	8.73188		-27.8013	39.259	1746	1.07629			4700.15	9464.03	5245.8	8.23496e-08	1.28404e-09	3.89584e-10	6.56255e-10	18.0113	15.664	47.0132	45.9082	32.8992	38.9163	33.8476	1.95783e-09	0.13826	0.50096
719	9.16108e-06		469	500	5.35691		469	500	284.29		469	500	125.963		469	500	0.945016		469	500	1.15795		469	500	6.36793		-27.8023	39.2585	1746	1.08739			0.0133799	0.029909	891.906	271.764	0.0142055	0.000914115	0.000616962	16.688	20.8474	31.026	39.707	23.9898	28.03	31.6591	0.00117759	2.9168	11.6234
725	1.24637e-05		469	500	5.24833		469	500	284.29		469	500	125.96		469	500	0.89268		469	500	1.14522		469	500	7.53993		-27.8032	39.2578	1745	1.0927			13227.7	17923.1	4808.76	21.957	136.065	181.621	0.232658	64.7262	10.3891	55.8045	87.9508	76.6276	44.8304	43.9664	63.2772	9.09022	1.06338
732	7.82727e-05		469	500	5.02784		469	500	284.29		469	500	126.057		469	500	0.840343		469	500	1.14667		469	500	17.3653		-27.8042	39.2573	1744	1.09678			0	0	2.50717e-06	1.58252e-06	7.02423	30.9135	99.9211	52.2863	33.3368	92.3102	41.3773	15.7634	21.3728	12.4459	8.03749	8.23216	3.18322
739	0.000125		469	500	5.24951		469	500	284.29		469	500	126.103		469	500	0.788007		469	500	1.14187		469	500	7.34652		-27.8052	39.2567	1743	1.10377			0	0	0	6.71105e-06	3.55042e-05	1.77173	20.4395	46.9927	78.8573	18.6886	5.88636	25.2357	19.2964	10.5599	23.1039	8.16272	23.1634
746	3.17717e-05		469	500	5.18516		469	500	284.39		469	500	126.151		469	500	0.735671		469	500	1.13063		469	500	6.78362		-27.8062	39.2562	1742	1.11144			8730.5	8.70619e-09	5.1629e-11	0	3.40325e-12	0.0329952	0.39328	115.388	38.4448	18.5445	16.0676	12.482	25.4967	44.0032	33.1589	2.09387	9.48832
753	3.30214e-05		469	500	5.23206		469	500	284.39		469	500	126.157		469	500	0.867446		469	500	1.13498		469	500	4.86043		-27.8072	39.2555	1741	1.12051			0.283518	1295.5	3646.51	142.427	533.054	12.2012	140.08	61.5447	25.2131	34.6533	25.7786	7.19009	14.6468	35.8045	35.9761	15.5094	19.9407
760	9.10407e-05		469	500	5.4023		469	500	284.39		469	500	126.113		469	500	0.999222		469	500	1.14692		469	500	6.88726		-27.8082	39.255	1740	1.13286			2740.87	4475.81	871.021	265.556	0.355807	2.71233	32.0287	12.6394	104.526	56.8608	32.3426	39.6121	34.8997	40.8753	59.7377	6.98476	12.3799
767	5.45837e-05		469	500	5.22911		469	500	284.39		469	500	126.163		469	500	1.131		469	500	1.14608		469	500	8.2347		-27.8092	39.2543	1739	1.1389			0	8.27304e-07	3.75146e-06	37.928	189.802	0.483863	18.3105	45.0735	69.7339	43.9446	48.9204	43.0109	28.7513	25.0106	17.5548	13.7152	12.6282
774	2.65165e-05		469	500	5.11065		469	500	284.29		469	500	126.213		469	500	1.26277		469	500	1.14024		469	500	6.37593		-27.8102	39.2538	1738	1.13962
781	1.44385e-05		469	500	5.35822		469	500	284.29		469	500	126.26		469	500	1.39455		469	500	1.14546		469	500	11.8427		-27.8112	39.2532	1737	1.13973		1100 m
789	1.79591e-05		469	500	5.31086		469	500	284.39		469	500	126.256		469	500	1.28053		469	500	1.14526		469	500	6.87801		-27.812	39.2527	1737	1.14945		Dp (nm)	10	11.5164	13.2627	15.2738	17.5899	20.2571	23.3289	26.8664	30.9403	35.632	41.0351	47.2575	54.4235	62.6761	72.1802	83.1253	95.7302
797	2.33697e-05		469	500	5.33229		469	500	284.39		469	500	126.254		469	500	1.16651		469	500	1.15468		469	500	8.03318		-27.813	39.2522	1736	1.16411		dN/dlog10Dp (cm-3)	3021.4	1432.31	0.000346719	2.29199e-05	25.4667	86.1041	106.197	21.289	270.936	187.365	91.4858	29.4385	52.1459	61.0638	51.4743	50.5921	23.2349
805	1.40587e-05		469	500	5.25643		469	500	284.29		469	500	126.3		469	500	1.05249		469	500	1.14594		469	500	19.7577		-27.814	39.2515	1735	1.18019			0	0	0	0	0.00659732	0.0255717	2.94569	42.9029	57.689	335.736	138.443	61.0653	26.3603	50.9363	87.9014	47.9629	47.1851
814	2.37014e-05		469	500	5.13432		469	500	284.29		469	500	126.299		469	500	0.938474		469	500	1.13785		469	500	7.89296		-27.815	39.251	1735	1.19412			2049.91	2166.47	846.744	0.00373203	0.000464182	13.9685	62.18	80.5117	37.5837	82.8882	67.8776	87.4618	46.035	10.98	21.5462	53.277	75.9776
823	4.20078e-05		469	500	5.23861		469	500	284.29		469	500	126.345		469	500	0.824456		469	500	1.12967		469	500	5.83773		-27.816	39.2505	1734	1.20736			0	0	2.50399e-07	4.08282e-07	40.449	96.3622	74.1844	309.499	37.0356	82.2133	283.714	133.956	23.537	2.86391e-07	23.2701	55.6287	57.055
832	2.69128e-05		469	500	5.22075		469	500	284.29		469	500	126.34		469	500	0.824456		469	500	1.11274		469	500	7.78562		-27.817	39.2498	1733	1.21161			0	0	0	1.39933e-14	3.58895e-14	14.7313	62.3205	81.7518	34.5061	85.9859	63.579	112.433	48.7844	0.692186	28.7865	46.9804	19.459
841	1.67064e-05		469	500	5.2595		469	500	284.29		469	500	126.291		469	500	0.824456		469	500	1.09592		469	500	6.53102		-27.818	39.2493	1732	1.20451			0.000779705	888.233	565.208	113.7	155.005	9.27948	54.7141	154.675	103.643	88.4611	65.0955	61.3669	31.7716	56.6631	63.862	18.7167	20.157
850	2.03584e-05		469	500	5.4511		469	500	284.29		469	500	126.339		469	500	0.824456		469	500	1.08733		469	500	10.6585		-27.819	39.2488	1731	1.19609			0	0	0	0	4.21696e-07	1.86188e-06	12.456	83.5414	200.177	34.2679	65.7886	30.9404	71.4465	74.2011	28.6686	26.9498	66.643
859	9.04398e-06		469	500	5.25875		469	500	284.29		469	500	126.383		469	500	0.824456		469	500	1.09056		469	500	6.72279		-27.82	39.2483	1730	1.18586			0	0.00492537	0.00507579	118.077	151.431	18.4478	65.3103	61.0011	108.914	61.6163	177.495	64.3982	36.3818	37.6225	35.3435	46.0414	61.8097
867	5.50328e-06		688	700	5.34334		688	700	284.56		688	700	126.144		688	700	0.602996		688	700	1.07995		688	700	6.59121		-27.821	39.2477	1730	1.17132			0.00019536	0.000472034	100.173	427.489	425.286	83.4022	274.103	171.616	24.2674	140.764	30.9571	102.151	75.5106	46.3837	25.1887	15.6665	44.7716
874	3.4286e-05		693	700	5.24888		693	700	284.46		693	700	126.143		693	700	0.604865		693	700	1.06209		693	700	9.05599		-27.822	39.2472	1729	1.15013			0	0	2.61595e-08	8.21617e-08	17.6575	88.6829	196.418	197.014	173.693	60.3385	166.206	110.813	53.7942	41.8091	46.7246	63.0925	70.4028
881	4.87767e-05		698	700	5.31307		698	700	284.46		698	700	126.19		698	700	0.606734		698	700	1.05815		698	700	9.83905		-27.823	39.2467	1729	1.13329			0.0180677	0.00363275	108.781	434.479	404.007	25.9001	68.8944	8.27554	89.7335	51.6395	6.00624	15.9978	15.268	26.1535	37.5246	48.7594	57.6985
888	1.636e-06		703	700	5.25149		703	700	284.46		703	700	126.24		703	700	0.608603		703	700	1.06698		703	700	7.14571		-27.8242	39.2462	1728	1.11628			0	0	0	1.81947e-07	4.50899e-07	27.1965	132.783	82.0665	13.0793	155.779	108.144	132.031	62.578	0.0746351	44.0968	96.7865	57.9947
894	4.37745e-06		709	700	5.28246		709	700	284.46		709	700	126.288		709	700	0.610473		709	700	1.07773		709	700	7.10616		-27.8252	39.2457	1728	1.09602			0.00101775	3.04733e-05	7.55001e-09	5.91262e-06	1.45076e-05	26.6741	132.095	70.0784	15.691	155.841	275.452	117.881	13.4097	5.10666	7.26623	6.19603	22.8857
899	9.30219e-06		716	700	5.06452		716	700	284.56		716	700	126.336		716	700	0.620753		716	700	1.08058		716	700	8.33621		-27.8262	39.2452	1728	1.07847			0	0	0	2.16991e-06	7.81376e-06	7.50347	52.091	169.693	30.8006	129.748	84.0115	30.9618	36.3509	44.0061	55.4675	61.5771	30.0726
905	1.28779e-05		721	700	4.93598		721	700	284.56		721	700	126.335		721	700	0.631033		721	700	1.09676		721	700	7.66567		-27.8272	39.2447	1728	1.0729			5.9557e-09	8.55198e-09	209.673	341.884	235.827	119.702	184.755	154.974	45.9784	345.979	77.327	32.2894	11.9124	36.6501	39.4386	2.68359	33.0497
910	4.18778e-05		727	700	4.77521		727	700	284.56		727	700	126.337		727	700	0.641314		727	700	1.1267		727	700	19.0975		-27.8282	39.2442	1728	1.07094			0	0	5.47318e-05	7.88261e-05	49.7075	98.5434	31.1056	182.889	48.5782	81.3187	80.3255	40.7066	29.6701	14.1991	9.45876	14.9399	11.3067
915	3.08377e-05		732	700	4.97733		732	700	284.56		732	700	126.392		732	700	0.651594		732	700	1.15857		732	700	12.7933		-27.8292	39.2437	1728	1.07127			0.00241978	0.00187714	296.94	273.34	80.0315	189.369	101.213	58.2376	94.6419	142.619	40.4797	21.7186	19.4769	83.9479	95.6328	70.1543	121.957
921	0		737	700	4.95851		737	700	284.56		737	700	126.442		737	700	0.661875		737	700	1.16245		737	700	11.9803		-27.8302	39.2432	1728	1.07616			0	0	0	0	1.75098e-10	8.18274e-10	5.35765	36.6156	84.4814	205.339	172.422	42.3791	33.8542	24.5163	0.127724	0.250784	5.35538
926	5.34334e-06		743	700	4.95684		743	700	284.56		743	700	126.485		743	700	0.76351		743	700	1.16827		743	700	8.6316		-27.8312	39.2427	1728	1.08219			0	7.66993e-08	1.49577e-07	71.8834	167.368	141.607	3.81999	30.6853	143.833	234.169	55.5747	75.8662	72.9368	28.2537	0.0227324	1.62675	3.80767
932	4.23163e-05		750	700	5.00278		750	700	284.56		750	700	126.433		750	700	0.865146		750	700	1.17407		750	700	13.3299		-27.8322	39.2422	1728	1.08325			0	0.00476779	0.00510383	112.633	151.887	0.0423373	46.5104	283.84	136.274	281.306	73.4211	30.1447	19.0844	10.558	14.8703	45.1273	84.1659
938	6.57939e-05		756	700	5.0748		756	700	284.56		756	700	126.434		756	700	0.966781		756	700	1.16562		756	700	7.20403		-27.8332	39.2417	1728	1.08221			0	0	0	0	0.000567228	0.00177852	16.7988	103.957	92.2803	182.426	56.4042	25.0879	52.5687	45.1061	14.3858	36.4359	83.4641
944	3.10952e-06		761	700	5.00797		761	700	284.56		761	700	126.483		761	700	1.06842		761	700	1.16019		761	700	9.01716		-27.8342	39.2412	1729	1.07883			0	0	0	6.91293e-08	2.41378e-07	7.86551	52.7532	166.207	53.141	37.5201	32.8738	22.4899	63.2354	55.6441	16.0298	0.269559	0.0301509
950	1.69198e-05		763	700	5.06071		763	700	284.56		763	700	126.437		763	700	1.05346		763	700	1.14956		763	700	8.71602		-27.8352	39.2407	1729	1.07492			0	0	2.62926e-07	3.99188e-07	47.3681	94.2418	9.18065	67.9967	250.431	108.86	185.373	62.5355	54.8006	55.7528	37.9218	42.4329	51.8035
956	5.28881e-05		763	700	5.13529		763	700	284.56		763	700	126.438		763	700	1.03851		763	700	1.14714		763	700	5.00486		-27.8362	39.2402	1729	1.06795			0	0	0	0	3.0949e-09	3.04299e-08	1.83526	21.5305	186.018	70.017	150.727	41.9074	10.6012	9.08707	43.8014	76.8679	42.7447
962	6.58225e-05		763	700	4.91452		763	700	284.56		763	700	126.49		763	700	1.02356		763	700	1.14128		763	700	7.35405		-27.8372	39.2397	1729	1.05943			0	0	0	0	2.86106e-06	1.01019e-05	15.9106	100.675	118.276	37.0006	39.0483	158.272	105.963	52.439	28.8553	0.0595656	5.34402
968	0		763	700	4.86218		763	700	284.66		763	700	126.442		763	700	1.0086		763	700	1.13017		763	700	11.2505		-27.8382	39.239	1729	1.04803			0	0	0	0	0.00701188	0.027675	6.02119	40.9028	98.3028	132.504	78.7776	40.9117	11.2671	40.9638	44.8687	31.9419	83.8039
974	0		763	700	4.84129		763	700	284.66		763	700	126.442		763	700	0.99365		763	700	1.10628		763	700	7.86057		-27.8392	39.2385	1729	1.0352			0	0	0	0	1.73159e-08	5.18734e-08	19.7809	117.141	26.4706	130.383	62.4287	126.61	54.5729	23.1294	81.7385	88.9909	35.9746
981	7.98397e-06		763	700	4.89445		763	700	284.56		763	700	126.491		763	700	0.990847		763	700	1.11004		763	700	10.8191		-27.8402	39.238	1729	1.02129			0	0	0	0	7.51972e-06	2.69563e-05	6.83295	47.0118	57.5387	20.5811	90.9299	90.0079	105.896	56.031	0.226738	8.24228	30.6756
987	3.01381e-05		763	700	4.82302		763	700	284.56		763	700	126.441		763	700	0.988043		763	700	1.10774		763	700	16.691		-27.841	39.2375	1729	1.01171			0	0	0	7.41135e-05	0.000256016	8.53996	54.3235	166.327	53.6381	43.925	39.5878	10.3326	4.84022e-05	12.5018	13.7809	2.72088	6.11838
994	3.79195e-05		790	700	4.71731		790	700	284.56		790	700	126.384		790	700	0.985239		790	700	1.12032		790	700	8.61507		-27.842	39.237	1729	1.00636			0	0	0	6.30591e-07	1.30661e-06	18.1434	66.4539	49.3287	184.438	9.99508	14.9576	51.0625	22.9112	21.5108	40.3459	29.1033	6.3972
1000	4.62017e-05		791	700	4.93848		791	700	284.56		791	700	126.38		791	700	0.982435		791	700	1.14409		791	700	8.25168		-27.843	39.2363	1729	1.00754			0	0	0	0.00405627	0.0075543	16.5916	59.3107	44.6145	237.411	224.982	130.882	173.313	89.7443	75.7326	73.2874	40.327	82.143
1007	9.22681e-05		793	700	4.8646		793	700	284.46		793	700	126.436		793	700	0.979632		793	700	1.15935		793	700	23.3184		-27.8438	39.2358	1729	1.01172			0	0	0	0.000273675	0.000497996	45.2718	144.384	0.00282168	0.000123953	105.43	35.7718	13.6143	64.528	115.237	91.4026	36.2296	26.4424
1013	8.27065e-05		794	700	4.81402		794	700	284.56		794	700	126.49		794	700	0.901127		794	700	1.1678		794	700	7.7882		-27.8448	39.2352	1730	1.02146			0	0	0	0.026171	0.0464985	22.7688	71.5608	8.51881	142.196	33.3309	121.936	78.6299	30.1924	38.3981	58.9544	55.368	51.306
1019	1.42983e-05		796	700	4.70532		796	700	284.56		796	700	126.44		796	700	0.822622		796	700	1.16344		796	700	6.81205		-27.8457	39.2347	1730	1.03632			0	0	0.00798045	0.0163516	30.4146	92.5804	108.421	45.6235	193.053	8.0772	142.059	64.1863	21.501	30.5435	29.307	21.5746	41.6781
1026	3.7325e-05		798	700	4.77718		798	700	284.46		798	700	126.438		798	700	0.744117		798	700	1.15049		798	700	5.98379		-27.8465	39.234	1730	1.05029			0.00494289	916.306	563.474	0.00739169	32.061	93.5123	104.101	58.5357	97.7228	131.397	80.6257	58.6025	74.4442	40.2481	8.85649	25.4275	68.9101
1032	2.47533e-05		800	900	4.95463		800	900	284.75		800	900	126.319		800	900	0.858699		800	900	1.14834		800	900	7.71999		-27.8475	39.2335	1730	1.06504			0	0	6.75686e-13	2.39627e-12	18.2947	87.2581	200.146	234.096	58.2523	2.58715	2.61478	101.899	66.9504	52.5697	40.74	34.1305	91.5176
1040	6.59554e-05		803	900	4.59343		803	900	284.75		803	900	126.371		803	900	0.780194		803	900	1.16183		803	900	7.33732		-27.8483	39.2328	1730	1.08417			0	0	0.000318272	0.000459917	48.8611	97.226	0.00632626	5.5009	94.792	38.8647	33.7971	20.919	81.6239	58.483	4.50515	6.44014	38.3848
1046	0.000105089		806	900	4.64303		806	900	284.75		806	900	126.323		806	900	0.696082		806	900	1.17447		806	900	7.03772		-27.8492	39.2322	1730	1.10642			0	0.0278885	0.0307629	94.284	155.751	144.63	282.9	71.4264	58.4714	2.72506	41.8366	86.0399	50.1091	19.5686	21.8377	24.3208	19.2814
1052	3.91907e-05		810	900	4.68495		810	900	284.85		810	900	126.221		810	900	0.611969		810	900	1.16338		810	900	7.04416		-27.8502	39.2317	1730	1.11923			0	0	0.00329757	0.00546891	81.096	190.986	102.536	71.2469	39.9276	92.1759	14.2897	52.6984	67.0283	103.075	86.7782	28.3713	47.1084
1058	4.7554e-05		813	900	4.86211		813	900	284.75		813	900	126.27		813	900	0.527857		813	900	1.13682		813	900	20.0804		-27.851	39.231	1730	1.12541			3202.94	1322.81	0.152075	0.0251725	47.4733	95.464	0.122701	7.19765	128.932	96.9872	36.852	52.7327	37.6549	23.4051	22.4908	19.3038	11.4198
1063	2.10198e-05		816	900	4.82967		816	900	284.75		816	900	126.373		816	900	0.443745		816	900	1.1304		816	900	5.95133		-27.8518	39.2303	1730	1.11996			0	0	0	8.06139e-05	0.000255036	9.71527	55.946	153.058	100.042	77.513	87.6846	146.495	93.3583	37.2826	13.5395	9.99298	26.4451
1069	7.37228e-07		819	900	4.80408		819	900	284.75		819	900	126.379		819	900	0.51197		819	900	1.11773		819	900	8.25499		-27.8528	39.2298	1730	1.10949			0	0	0.00377241	0.00542215	98.6604	198.87	0.0274212	2.39569	43.3581	245.219	38.829	77.9166	67.0909	28.9764	31.0575	59.9787	59.5449
1075	2.04684e-05		821	900	4.79544		821	900	284.75		821	900	126.337		821	900	0.580194		821	900	1.11938		821	900	5.40236		-27.8537	39.2292	1730	1.09788			3826.28	0.0595785	0.00489811	0.00268338	48.4966	98.2563	0.0152336	1.72247	31.8781	59.4358	169.935	79.7286	48.7843	37.9181	77.9522	99.4016	14.27
1081	6.35385e-05		823	900	4.82278		823	900	284.75		823	900	126.355		823	900	0.648418		823	900	1.12136		823	900	10.4312		-27.8545	39.2285	1729	1.09128			0	0	0.00771891	0.0163959	29.8734	94.5105	109.746	0.0251907	0.0031754	74.7141	12.0523	13.9764	37.141	73.5254	54.5418	0.841836	9.83668
1087	6.02163e-05		825	900	5.00174		825	900	284.75		825	900	126.405		825	900	0.716642		825	900	1.12724		825	900	12.4439		-27.8553	39.228	1729	1.09314			1.72341e-06	1.46259e-06	298.479	278.828	13.5591	86.354	207.086	111.12	219.734	177.817	126.135	48.0316	42.8327	33.6934	13.7589	17.7395	34.606
1092	2.24173e-05		828	900	5.10938		828	900	284.75		828	900	126.387		828	900	0.784867		828	900	1.11238		828	900	31.9097		-27.8562	39.2273	1729	1.10296			0	0	0	0	0	2.41455e-06	9.31705e-06	4.81926	90.8436	243.956	61.753	52.2625	54.1178	26.184	6.37818	23.6588	66.6915
1098	4.26722e-06		831	900	4.82052		831	900	284.65		831	900	126.38		831	900	0.720381		831	900	1.11505		831	900	13.5391		-27.857	39.2267	1729	1.11517			0.189697	888.091	562.421	0.0817704	0.0119978	0.0150619	31.3389	187.693	0.0282756	144.061	46.0283	62.498	77.3205	39.1179	40.3795	79.5187	71.7793
1104	1.35465e-05		834	900	4.7549		834	900	284.75		834	900	126.422		834	900	0.655895		834	900	1.1067		834	900	9.63885		-27.8578	39.226	1729	1.12159			0	0	7.5664e-05	0.000173468	55.374	182.503	227.181	8.55511	155.901	7.59422	50.7171	35.9928	26.1152	25.0779	24.4809	15.9553	0.324407
1110	1.46748e-05		837	900	4.77999		837	900	284.65		837	900	126.421		837	900	0.591409		837	900	1.13046		837	900	10.3776		-27.8588	39.2255	1729	1.13309			6483.42	2685.91	0.000984592	114.198	154.207	3.30195	52.5881	252.089	38.7066	95.6129	14.9743	32.9645	43.0104	23.888	28.3694	68.7127	82.3815
1116	1.75034e-05		841	900	4.67919		841	900	284.75		841	900	126.372		841	900	0.526923		841	900	1.14392		841	900	9.66071		-27.8597	39.2248	1729	1.15241			0	0	0	0	5.47016e-05	0.000146679	9.84892	58.6182	0.000678286	52.5522	100.768	68.6383	49.69	61.7424	50.7761	20.1724	22.3406
1121	2.39664e-05		845	900	4.61743		845	900	284.65		845	900	126.37		845	900	0.462437		845	900	1.12993		845	900	14.8633		-27.8605	39.2242	1728	1.1759			2.04486e-05	891.567	560.014	0.000141344	96.0648	192.855	10.1297	73.51	243.203	138.994	78.5534	40.1556	20.0106	48.7734	44.3933	7.81192	23.9509
1127	4.57297e-05		849	900	4.86334		849	900	284.75		849	900	126.467		849	900	0.462437		849	900	1.13358		849	900	11.879		-27.8613	39.2235	1728	1.20393			6.56216e-05	5.34465e-05	301.662	277.528	0.000290827	22.0902	70.2734	9.66232	170.377	135.644	107.582	96.7531	63.0787	20.9879	12.7558	47.9432	75.6625
1132	6.16009e-05		854	900	4.72959		854	900	284.75		854	900	126.466		854	900	0.462437		854	900	1.13313		854	900	7.61174		-27.8622	39.2228	1728	1.23383			0	0.0293185	0.0308702	115.596	155.291	0.0662436	10.6586	62.7373	0.0126827	111.927	17.7003	0.00481016	57.3948	49.9276	31.7872	57.6399	54.5358
1138	2.24475e-05		859	900	4.67319		859	900	284.75		859	900	126.37		859	900	0.462437		859	900	1.13943		859	900	6.42242		-27.863	39.2223	1728	1.25814			0	0	0.00186607	0.00266619	48.8143	97.6333	0.0298538	6.75329	118.323	141.88	66.5265	83.5049	55.8433	72.7238	71.4667	40.8555	54.3268
1143	7.37095e-06		864	900	4.66307		864	900	284.75		864	900	126.318		864	900	0.462437		864	900	1.15587		864	900	6.77768		-27.8638	39.2217	1727	1.27064			0.184971	0.141156	596.459	554.871	0.196839	41.1523	140.658	57.3829	178.537	8.85747	33.0482	133.15	76.2418	15.6358	20.9987	27.9079	24.9276
1149	1.32647e-05		869	900	4.6399		869	900	284.85		869	900	126.313		869	900	0.525988		869	900	1.16815		869	900	12.2349		-27.8647	39.221	1727	1.28383			0	4.34138e-11	1.26506e-10	39.583	154.763	277.961	249.968	352.077	311.844	74.7743	210.633	171.252	95.4761	66.2917	41.0901	24.085	94.2842
1154	1.24834e-05		874	900	4.65339		874	900	284.75		874	900	126.315		874	900	0.58954		874	900	1.14857		874	900	6.59141		-27.8655	39.2203	1727	1.2953			0	0	0	0	1.82315e-06	8.46853e-06	3.0733	101.165	65.4476	212.656	209.891	189.266	106.448	64.9194	91.862	61.1243	52.877
1159	7.56612e-06		879	900	4.92441		879	900	284.75		879	900	126.316		879	900	0.653091		879	900	1.13669		879	900	7.11822		-27.8665	39.2198	1727	1.30916			0.0360013	656.434	733.337	0.0229724	0.00262731	6.37337	53.4669	62.8278	417.109	170.688	153.422	146.233	72.0952	17.0155	11.3866	11.9373	50.9135
1164	2.30792e-06		885	900	4.97624		885	900	284.75		885	900	126.314		885	900	0.716643		885	900	1.11766		885	900	7.09422		-27.8673	39.2192	1726	1.32108			0	0	5.30607e-06	1.28775e-05	22.1165	77.459	101.691	2.63415	89.4725	6.61111	44.8677	34.3612	10.1712	2.72803e-06	14.0314	26.8627	10.948
1170	1.72005e-06		889	900	4.69394		889	900	284.85		889	900	126.314		889	900	0.780194		889	900	1.12997		889	900	13.9618		-27.8682	39.2185	1726	1.33302			2750.75	1194.63	254.832	244.824	27.5596	81.657	89.3333	50.4037	102.337	37.073	55.9196	34.5323	9.32857	29.7782	45.4081	34.2173	35.3786
1175	3.10894e-07		894	900	4.66907		894	900	284.85		894	900	126.264		894	900	0.808231		894	900	1.14888		894	900	6.78512		-27.869	39.2178	1726	1.34086			0	0	0	1.02726e-10	1.90941e-10	20.6644	65.0689	2.76711e-09	5.75069e-12	3.18678e-13	7.96695e-13	9.7052e-13	12.387	8.92778	7.98723e-11	4.19889	14.325
1181	1.98151e-05		900	900	4.73151		900	900	284.85		900	900	126.214		900	900	0.836269		900	900	1.16289		900	900	7.41908		-27.8698	39.2172	1726	1.3443			0	0	0	0	1.72551e-07	8.59233e-07	4.96602	34.058	110.213	40.3734	5.20932	27.7437	54.3543	32.6445	18.3703	52.1174	79.1444
1186	4.21072e-05		905	900	4.90312		905	900	284.85		905	900	126.168		905	900	0.864306		905	900	1.16997		905	900	10.1043		-27.8707	39.2167	1727	1.34892			0.0174919	0.0108073	362.918	240.049	62.2391	89.5563	0.0220643	18.724	137.514	100.087	34.7471	24.4452	34.2748	59.97	55.1317	53.2829	65.3469
1191	7.24766e-07		911	900	4.77602		911	900	284.75		911	900	126.124		911	900	0.892343		911	900	1.17296		911	900	6.50272		-27.8715	39.216	1727	1.35885			0	0	0	0	2.62981e-05	6.08388e-05	34.2979	122.661	43.1595	158.01	10.8286	10.5819	71.1297	68.8898	39.752	16.0906	1.3999
1197	1.54013e-06		916	900	4.91959		916	900	284.75		916	900	126.077		916	900	0.920381		916	900	1.17186		916	900	7.06431		-27.8723	39.2153	1727	1.37287			0	0	0.000316745	0.000620037	44.262	118.18	118.992	6.36931	41.8914	46.877	63.1356	151.774	46.3311	11.7146	9.20275	0.346974	13.6036
1202	7.21307e-07		921	900	4.92254		921	900	284.75		921	900	126.029		921	900	0.811969		921	900	1.17366		921	900	16.7868		-27.8732	39.2147	1727	1.38431			0	0	0	8.72629e-06	1.51274e-05	49.9222	146.146	11.2905	156.184	5.02507	88.6984	24.7696	1.85857e-06	1.18183e-06	12.6073	18.6474	2.66103
1208	4.97054e-06		923	900	4.87362		923	900	284.75		923	900	125.977		923	900	0.703558		923	900	1.1779		923	900	15.5009		-27.874	39.214	1727	1.39875			4.72337e-05	6.41765e-05	191.015	336.488	216.463	15.0958	61.6339	85.3262	1.38731e-05	64.4714	67.3899	65.2627	22.8822	21.0912	25.0334	9.70563	18.5573
1213	7.30517e-06		929	900	4.82302		929	900	284.75		929	900	125.926		929	900	0.595147		929	900	1.18221		929	900	6.9394		-27.8748	39.2135	1727	1.4127			0	0	0	0.00570248	0.0161817	23.6542	116.075	242.862	35.2361	113.283	118.627	30.51	28.3113	20.5772	10.6621	27.2677	45.8892
1219	1.11137e-05		935	900	4.927		935	900	284.85		935	900	125.925		935	900	0.486736		935	900	1.19313		935	900	6.57237		-27.8757	39.2128	1728	1.42456			0	0	0	0	1.73964e-09	3.0348e-08	0.922827	17.4338	225.175	133.724	87.4746	20.7057	9.19491e-09	7.75662e-09	11.2937	30.9317	35.8091
1224	3.74442e-05		940	900	4.8037		940	900	284.85		940	900	125.926		940	900	0.378325		940	900	1.19393		940	900	6.59178		-27.8765	39.2122	1728	1.42737			0	0	8.49098e-06	1.26793e-05	44.8803	91.927	10.9864	77.6388	199.362	10.6454	83.514	25.8814	29.3394	21.6679	5.33295	12.2767	16.6159
1230	3.14312e-05		946	900	4.97923		946	900	284.75		946	900	125.93		946	900	0.522016		946	900	1.20062		946	900	6.70186		-27.8773	39.2115	1728	1.42858			0	0	0.000305192	0.000443441	47.1128	96.26	8.11294	51.8662	43.1778	87.3331	36.2171	52.8227	35.2848	23.0664	21.3974	20.8883	51.5199
1234	3.19998e-05		951	900	4.94597		951	900	284.85		951	900	125.93		951	900	0.665708		951	900	1.1663		951	900	4.66345		-27.8782	39.211	1728	1.42652			0	0	0.0615929	0.0871205	45.5087	94.206	0.653965	9.70358	199.491	33.2943	165.595	50.69	0.0299614	8.94109	14.284	10.5367	13.2184
1240	6.70418e-05		956	900	5.13037		956	900	284.75		956	900	125.981		956	900	0.809399		956	900	1.14334		956	900	8.37882		-27.879	39.2103	1728	1.4228			0	0	4.3017e-06	1.50733e-05	14.2883	86.3248	204.696	113.361	223.689	149.708	46.6738	56.6128	24.5702	3.85634	11.8095	26.1628	47.0708
1246	1.76079e-05		962	900	5.18239		962	900	284.85		962	900	125.984		962	900	0.953091		962	900	1.14881		962	900	5.54706		-27.8798	39.2097	1728	1.42088			0	0	0	4.00213e-06	7.4168e-06	21.854	72.3411	3.84341	79.3366	89.8253	76.7309	44.9361	12.6621	2.63117e-06	1.77976	15.2909	30.6756
1253	2.54799e-06		967	900	5.15747		967	900	284.75		967	900	125.933		967	900	0.902624		967	900	1.15737		967	900	25.5377		-27.8807	39.209	1728	1.42333			3181.87	1352.72	0.142516	0.0101472	0.00370691	0.00981431	18.8781	119.367	18.7314	262.533	44.2715	29.2622	86.5384	78.4901	27.084	4.66028	14.6926
1259	5.41448e-06		973	900	5.12575		973	900	284.85		973	900	125.975		973	900	0.852156		973	900	1.15879		973	900	6.98016		-27.8815	39.2083	1728	1.4352			0	0	0.062025	0.086878	46.8323	96.9901	17.4442	110.377	64.9309	3.68093	102.799	72.9357	68.0521	59.3439	34.5623	22.4222	27.3534
1266	1.58101e-05		978	900	4.98257		978	900	284.75		978	900	125.925		978	900	0.801689		978	900	1.16229		978	900	6.09036		-27.8823	39.2078	1728	1.44764			0.0305249	883.92	572.335	0.0200317	0.00399125	40.3677	141.509	52.198	170.832	77.2549	140.35	40.557	5.75403	60.1652	63.1605	10.1466	19.5226
1272	3.35966e-05		984	900	4.98468		984	900	284.85		984	900	125.878		984	900	0.751222		984	900	1.16902		984	900	5.85487		-27.8832	39.2072	1729	1.46108			0	0	0	0.000115702	0.000252141	17.181	66.4283	63.2083	126.49	7.21418	23.7958	28.1153	37.9249	20.6342	0.417017	27.3803	89.6094
1279	2.46055e-05		990	900	5.23245		990	900	284.75		990	900	125.922		990	900	0.700754		990	900	1.16429		990	900	6.29116		-27.884	39.2065	1729	1.47348			0	0	6.60159e-07	2.72527e-06	11.6727	87.2179	216.4	47.3747	114.01	53.0376	210.639	77.7243	24.2228	17.1305	38.5923	54.4228	9.36675
1285	5.84957e-05		996	900	5.04875		996	900	284.75		996	900	125.869		996	900	0.653091		996	900	1.16769		996	900	7.6502		-27.8848	39.2058	1729	1.49093			0	0	0	2.20168e-10	4.19442e-10	43.8253	146.127	1.35443e-08	3.53733e-11	107.953	49.05	9.65979	10.7644	27.8435	21.591	5.83124	31.2711
1291	1.92781e-05		1002	1100	5.55813		1002	1100	284.37		1002	1100	126.67		1002	1100	0.497317		1002	1100	1.14989		1002	1100	5.64591		-27.8857	39.2052	1729	1.50223			0	0	0	0.00135788	0.00283239	34.9898	131.421	111.481	307.754	37.4264	133.83	40.8566	3.74938	26.6709	35.0718	46.7906	81.3684
1296	1.58986e-05		1008	1100	5.60286		1008	1100	284.37		1008	1100	126.665		1008	1100	0.449654		1008	1100	1.17416		1008	1100	5.67951		-27.8865	39.2047	1729	1.51269			0	0.000798114	0.000878199	113.934	156.135	0.0019491	0.000247033	2.50199	49.8954	2.68177	23.6234	25.5233	44.1595	26.0015	5.61967	13.704	25.1154
1305	1.5894e-05		1013	1100	5.55419		1013	1100	284.37		1013	1100	126.619		1013	1100	0.40199		1013	1100	1.21323		1013	1100	6.04363		-27.8873	39.204	1729	1.51707			0	0	0	0.00119754	0.00291466	29.5862	124.924	173.533	0.00520144	120.072	175.335	118.267	45.6045	58.5001	58.4889	6.88984	15.0004
1310	2.03554e-05		1017	1100	5.46198		1017	1100	284.37		1017	1100	126.674		1017	1100	0.354327		1017	1100	1.22249		1017	1100	6.52857		-27.8882	39.2033	1729	1.51183			0	0	0	7.07888e-07	1.30757e-06	22.2095	72.2843	0.821554	15.9195	134.158	78.0934	60.7791	58.1505	40.8673	20.8887	9.7422	0.839406
1317	0		1021	1100	5.74825		1021	1100	284.27		1021	1100	126.774		1021	1100	0.355495		1021	1100	1.21026		1021	1100	7.61768		-27.889	39.2027	1729	1.49868			0	0	0	0.00347032	0.00841372	14.9871	63.1715	87.5158	0.0138983	58.6355	79.1499	21.4589	48.8711	41.3597	21.5598	26.5535	17.9441
1322	4.09774e-06		1025	1100	5.52414		1025	1100	284.27		1025	1100	126.824		1025	1100	0.356663		1025	1100	1.1956		1025	1100	23.6256		-27.8898	39.202	1729	1.47755			3235.31	1338.08	601.138	556.939	8.64698	95.6141	292	242.032	31.1274	138.827	22.3611	6.76895	75.4755	52.8187	8.15134	32.4746	55.7619
1328	8.70767e-06		1028	1100	5.63511		1028	1100	284.27		1028	1100	126.869		1028	1100	0.357831		1028	1100	1.19279		1028	1100	11.237		-27.8907	39.2015	1729	1.45385			0	0.000796623	0.000867468	113.758	153.949	0.0107525	53.4727	321.971	0.00124347	117.505	19.144	18.9701	16.7675	23.053	20.0513	29.9276	83.3047
1333	0		1031	1100	5.69977		1031	1100	284.27		1031	1100	126.864		1031	1100	0.358999		1031	1100	1.1819		1031	1100	14.5592		-27.8915	39.2008	1728	1.42653			0	0.000804574	0.000877816	115.132	155.787	0.00294342	4.43642	32.9518	117.242	62.0519	179.499	77.302	12.3234	1.44765	3.88052	3.66216	23.4333
1337	0		1034	1100	5.61613		1034	1100	284.27		1034	1100	126.814		1034	1100	0.461803		1034	1100	1.17632		1034	1100	15.6475		-27.8923	39.2002	1728	1.40475			3806.39	0.00160933	600.295	557.826	0.000416851	15.2779	62.5956	81.3494	37.7909	92.7216	33.5211	53.6039	36.5926	45.6127	38.8197	59.9161	154.756
1342	7.16203e-07		1037	1100	5.54176		1037	1100	284.27		1037	1100	126.817		1037	1100	0.564606		1037	1100	1.16379		1037	1100	16.5746		-27.8932	39.1995	1728	1.3893			0.00479961	893.049	564.236	115.567	156.692	0.0014149	0.000179406	0.584751	11.0909	141.025	22.9818	148.086	88.9553	13.4463	16.6699	30.5408	43.8383
1346	6.49897e-06		1040	1100	5.60627		1040	1100	284.27		1040	1100	126.765		1040	1100	0.667411		1040	1100	1.16379		1040	1100	18.0777		-27.894	39.199	1728	1.38422			0	0	0	0.00330499	0.00802689	13.7095	58.5827	85.987	0.0185007	181.574	90.9037	66.0391	37.8476	10.768	0.00666782	13.5064	46.4722
1350	1.05764e-05		1044	1100	5.51581		1044	1100	284.17		1044	1100	126.808		1044	1100	0.770215		1044	1100	1.16323		1044	1100	12.7827		-27.8948	39.1983	1727	1.38218			0.0916693	0.0697662	297.734	276.544	0.097868	22.3317	72.2529	10.4883	198.162	50.8023	36.7775	9.24246	27.308	37.3633	29.1303	23.2543	35.2688
1354	0		1047	1100	5.55026		1047	1100	284.27		1047	1100	126.905		1047	1100	0.873018		1047	1100	1.15529		1047	1100	13.8141		-27.8957	39.1977	1727	1.38562			3778.54	0.000116233	3.82513e-06	2.2791e-06	46.7249	94.8347	9.70905	71.152	235.427	165.732	160.705	53.7772	40.6633	33.3857	36.6056	49.8669	16.4712
1358	0		1050	1100	5.4269		1050	1100	284.17		1050	1100	126.908		1050	1100	0.819747		1050	1100	1.15333		1050	1100	9.26151		-27.8963	39.197	1727	1.38559			0	0	0	0.00916351	0.0166317	45.9552	148.635	2.256	42.002	37.4874	72.82	20.5612	0.00280947	5.853	19.8354	39.2848	50.3791
1363	6.80521e-06		1053	1100	5.40959		1053	1100	284.27		1053	1100	126.909		1053	1100	0.766476		1053	1100	1.16474		1053	1100	14.6821		-27.8972	39.1963	1727	1.38027			0	0.0286716	0.0303156	113.879	154.072	0.0378355	0.0178619	8.83442	165.283	142.358	70.9112	87.477	43.1086	28.3118	33.8125	41.6374	69.9592
1366	1.44609e-05		1056	1100	5.39989		1056	1100	284.27		1056	1100	126.908		1056	1100	0.713205		1056	1100	1.17263		1056	1100	7.33632		-27.898	39.1958	1727	1.36841			0	0	0	8.37453e-06	1.5306e-05	46.496	148.292	7.07839e-05	2.79889e-06	16.4414	99.0695	69.1538	19.3813	7.69529e-06	42.143	69.4123	15.4886
1370	2.00086e-06		1059	1100	5.47378		1059	1100	284.17		1059	1100	126.959		1059	1100	0.659934		1059	1100	1.1805		1059	1100	7.10894		-27.8988	39.1952	1727	1.3522			7361.39	0.00509885	0.00016457	3.92022e-07	8.81839e-06	2.56872e-05	8.79259	52.9231	25.4988	167.797	87.8562	52.9841	75.1147	42.2752	24.6523	38.2604	0.797239
1374	4.25181e-06		1062	1100	5.46699		1062	1100	284.27		1062	1100	126.963		1062	1100	0.606663		1062	1100	1.20119		1062	1100	5.56693		-27.8997	39.1945	1727	1.33655			0.432368	1405.52	1409.89	1063.34	832.303	125.347	27.7551	169.878	114.039	85.7826	62.3684	106.319	66.6771	35.8644	56.7766	96.0718	98.523
1378	1.22132e-05		1060	1100	4.07621		1060	1100	284.37		1060	1100	126.006		1060	1100	0.719747		1060	1100	1.28713		1060	1100	8.6782		-27.9005	39.1938	1726	1.32096			3212.45	1328.5	1.94804	157.92	608.086	922.256	406.375	59.8637	95.0403	119.247	151.443	71.8277	24.2134	6.5952	89.6658	166.631	87.6588
1383	2.59531e-05		1060	1100	4.14481		1060	1100	284.47		1060	1100	125.956		1060	1100	0.788906		1060	1100	1.27519		1060	1100	7.84809		-27.9013	39.1932	1726	1.30666			3232.33	1341.71	117.975	410.033	455.163	122.412	91.502	48.2684	138.242	217.103	162.685	77.1027	52.0391	43.7357	50.9795	51.3496	17.1112
1389	0.00815631		1060	1100	4.01159		1060	1100	284.47		1060	1100	125.961		1060	1100	0.705729		1060	1100	1.24448		1060	1100	11.5005		-27.9022	39.1927	1727	1.29843			0.00550717	704.728	687.854	519.297	402.47	0.00414589	12.9617	87.3634	160.533	163.26	144.755	99.3569	81.6228	76.6149	57.4294	25.1283	7.56394
1395	0.0388037		1060	1100	4.04727		1060	1100	284.47		1060	1100	125.972		1060	1100	0.622551		1060	1100	1.22583		1060	1100	9.15257		-27.903	39.192	1727	1.29437			3182.62	1351.05	0.00150691	15.6677	217.945	406.175	7.01163	46.6805	57.9293	17.1282	122.308	102.619	86.9758	55.525	18.8411	61.4882	161.528
1400	0.447637		1060	1100	3.99428		1060	1100	284.47		1060	1100	125.882		1060	1100	0.539373		1060	1100	1.18841		1060	1100	8.10365		-27.9038	39.1913	1727	1.29157			0.398133	1534.51	1260.91	524.013	395.739	0.0991256	21.8994	149.302	167.866	117.403	118.957	131.162	106.383	131.242	151.354	93.9425	24.3518
1406	1.1273		1060	1100	4.09835		1060	1100	284.47		1060	1100	125.89		1060	1100	0.456195		1060	1100	1.1723		1060	1100	6.4509		-27.9047	39.1907	1727	1.29859			7.92237e-07	2.18443e-06	86.3842	407.304	462.248	8.0567e-06	6.38534	45.3935	62.5155	18.4806	133.191	57.9735	34.3613	51.6197	51.8381	44.274	85.8333
1412	0.595149		1060	1100	4.11652		1060	1100	284.57		1060	1100	125.899		1060	1100	0.373018		1060	1100	1.17703		1060	1100	8.05475		-27.9055	39.19	1727	1.31269			0	1.05954e-06	1.61426e-06	184.428	335.48	146.066	13.7777	100.492	128.986	38.9989	65.191	67.9977	42.1503	13.1732	0.057572	7.21504	30.0982
1418	0.0341932		1060	1100	4.00976		1060	1100	284.47		1060	1100	125.858		1060	1100	0.356196		1060	1100	1.14445		1060	1100	6.72623		-27.9063	39.1895	1727	1.33282			0.000603643	0.000794302	392.17	697.606	491.411	125.212	83.8992	149.268	105.467	95.3277	30.5214	99.0316	85.6886	35.4533	15.9401	18.7202	26.1056
1424	0.0229426		1060	1100	4.15959		1060	1100	284.47		1060	1100	125.867		1060	1100	0.339373		1060	1100	1.115		1060	1100	7.65444		-27.9072	39.1888	1727	1.35819			0.014593	0.0121582	288.166	304.135	89.9066	210.123	2.48965	23.4236	195.33	30.4981	123.97	98.2927	116.015	69.4329	20.8314	62.4706	101.639
1429	0.189168		1060	1100	3.83028		1060	1100	284.57		1060	1100	125.874		1060	1100	0.322551		1060	1100	1.11486		1060	1100	6.74575		-27.908	39.1882	1727	1.38055			0	0	0.000312802	0.000506103	45.6396	113.615	11.7332	106.395	147.144	13.9732	72.5078	103.493	47.0599	27.0601	47.4793	73.255	144.495
1435	0.375051		1060	1100	4.01317		1060	1100	284.67		1060	1100	125.83		1060	1100	0.305728		1060	1100	1.13246		1060	1100	6.9467		-27.9088	39.1875	1727	1.39861			0	0	0	0.00304784	0.00853809	11.3783	61.9948	99.1763	0.915808	68.2789	16.4304	89.7696	115.025	58.2028	9.68118	49.6651	138.601
1441	0.183509		1060	1100	4.132		1060	1100	284.67		1060	1100	125.785		1060	1100	0.288906		1060	1100	1.14591		1060	1100	6.32226		-27.9097	39.1868	1727	1.40917			0	0	0	0.0119029	0.0450338	7.74453	52.6205	169.162	55.3961	45.5528	31.6403	54.3894	29.1952	13.4652	22.6057	44.5148	124.778
1446	0.277851		1060	1100	4.0432		1060	1100	284.67		1060	1100	125.793		1060	1100	0.288906		1060	1100	1.13171		1060	1100	6.51453		-27.9105	39.1862	1727	1.40796			0	0	0.015026	0.0312315	54.0283	189.556	118.917	0.0595548	306.368	212.413	72.0283	19.2421	67.6002	68.0801	34.5033	55.8818	15.7634
1451	0.277719		1060	1100	4.15993		1060	1100	284.67		1060	1100	125.751		1060	1100	0.288906		1060	1100	1.13645		1060	1100	7.4944		-27.9113	39.1855	1727	1.40253			8.74074e-06	9.4624e-06	231.33	327.686	9.28185e-05	12.7169	92.7186	262.214	49.9279	59.4851	138.384	120.037	48.8941	85.5914	119.223	38.4603	140.427
1456	0.0148541		1060	1100	4.24755		1060	1100	284.67		1060	1100	125.752		1060	1100	0.288906		1060	1100	1.07991		1060	1100	8.3016		-27.9122	39.185	1728	1.40015			0	8.62723e-14	1.87974e-13	133.637	338.688	158.449	2.08096	50.3425	26.9317	91.5947	144.26	203.776	126.091	20.7062	1.49873	32.4442	112.681
1460	0.0691304		1060	1100	4.2376		1060	1100	284.67		1060	1100	125.753		1060	1100	0.288906		1060	1100	1.04631		1060	1100	6.83343		-27.913	39.1843	1728	1.39405			2962.29	1470.81	0.0332277	0.00302173	0.00287674	28.2979	128.74	134.093	182.964	16.2839	88.6826	92.8948	76.529	76.0495	64.4088	31.1578	33.8094
1464	0.104718		1060	1100	4.3317		1060	1100	284.67		1060	1100	125.658		1060	1100	0.385168		1060	1100	0.990414		1060	1100	7.00544		-27.9137	39.1837	1728	1.38657			1223.76	2779.62	1733.71	501.597	640.789	265.107	75.7762	144.152	72.0876	216.209	121.735	73.0792	31.6584	73.991	82.8075	1.99445	3.47699
1468	0.0055655		1060	1100	3.69766		1060	1100	284.67		1060	1100	125.613		1060	1100	0.481429		1060	1100	0.983524		1060	1100	7.02827		-27.9145	39.183	1729	1.37437			3044.45	1450.97	0.00252772	40.615	173.509	283.081	96.5038	3.4881	153.062	216.258	165.576	52.4177	93.744	86.0067	16.3086	4.38979	11.4808
1472	0.0118523		1060	1100	3.96512		1060	1100	284.67		1060	1100	125.615		1060	1100	0.577691		1060	1100	1.02538		1060	1100	5.07696		-27.9153	39.1823	1729	1.3563			0	2.03181e-12	2.9218e-12	101.505	162.228	1.25394	35.1464	260.023	41.9792	71.7349	108.77	55.601	29.7139	15.1443	1.07521	3.10537	9.79724
1475	5.43388e-05		1060	1100	3.92241		1060	1100	284.67		1060	1100	125.568		1060	1100	0.673952		1060	1100	1.04949		1060	1100	7.44705		-27.9162	39.1817	1729	1.34271			0	0	3.16428e-16	2.20835e-15	4.81132	68.1218	237.522	1.89262	429.263	74.3762	38.0236	11.8255	58.5002	52.0745	1.79082	11.4108	53.4496
1479	0.00184225		1060	1100	4.17822		1060	1100	284.67		1060	1100	125.416		1060	1100	0.770214		1060	1100	1.02938		1060	1100	7.67969		-27.917	39.181	1730	1.33252			8479.96	4778.34	169.753	338.679	238.283	15.9466	100.995	284.466	302.587	73.8287	26.44	74.6273	42.4007	7.41448	17.4483	18.1733	12.6694
1483	0.0127677		1060	1100	4.32979		1060	1100	284.57		1060	1100	125.363		1060	1100	0.721616		1060	1100	0.895235		1060	1100	7.56236		-27.9178	39.1803	1730	1.32484			656.756	3066.79	2890.24	836.335	216.426	101.209	268.848	230.589	86.9392	155.889	148.297	79.5559	48.7505	68.4034	82.6404	89.7485	130.947
1486	0.0188214		1224	1300	3.38113		1224	1300	285.36		1224	1300	127.654		1224	1300	0.422792		1224	1300	1.17102		1224	1300	12.7843		-27.9187	39.1797	1730	1.32858			2723.53	1641.22	0.00786775	0.000332741	3.8155e-05	0.000146059	3.87328	52.5067	39.7657	80.3982	33.6509	89.4866	85.3856	29.1071	0.292679	10.256	32.3945
1490	2.36188e-05		1228	1300	3.44363		1228	1300	285.26		1228	1300	127.601		1228	1300	0.37139		1228	1300	1.16514		1228	1300	14.876		-27.9195	39.1792	1731	1.33824			0.00254586	2188.39	1986.95	0.00425673	33.9958	104.181	5.0716	75.8549	148.949	171.674	244.842	139.735	109.425	75.3526	12.001	41.8546	64.2705
1494	1.0156e-05		1233	1300	3.64586		1233	1300	285.26		1233	1300	127.669		1233	1300	0.319988		1233	1300	1.16103		1233	1300	12.3399		-27.9203	39.1785	1731	1.34677			3.79538e-10	692.015	689.443	8.41264e-09	6.55897e-11	6.07613	45.1326	118.417	228.778	73.094	11.0392	26.6702	59.6901	42.5089	6.22589	32.9185	76.7983
1498	1.92172e-05		1237	1300	3.49298		1237	1300	285.36		1237	1300	127.704		1237	1300	0.268586		1237	1300	1.1585		1237	1300	13.9052		-27.9212	39.1778	1731	1.35888			0	0	0	0	4.06969e-08	2.47803e-07	2.5852	58.7462	221.285	138.95	79.8831	29.3696	51.4983	89.3816	78.9734	58.9539	66.0885
1502	5.1136e-05		1240	1300	3.52193		1240	1300	285.36		1240	1300	127.654		1240	1300	0.217184		1240	1300	1.13426		1240	1300	12.8942		-27.922	39.1772	1732	1.37395			0	0	0.000530201	0.00231212	8.9352	64.9247	218.914	0.00877044	116.304	81.3907	63.9095	46.6797	83.1128	78.2791	28.8445	47.8142	84.3365
1506	2.68556e-05		1244	1300	3.26965		1244	1300	285.36		1244	1300	127.607		1244	1300	0.165783		1244	1300	1.12781		1244	1300	17.616		-27.9228	39.1765	1732	1.39174			0	0	0.0014445	0.00244997	34.9539	97.4804	13.7744	160.406	79.4845	196.101	103.134	36.1751	34.1288	27.754	21.3072	46.0535	50.6484
1510	1.67271e-05		1247	1300	3.18767		1247	1300	285.46		1247	1300	127.564		1247	1300	0.22653		1247	1300	1.13788		1247	1300	22.3767		-27.9237	39.1758	1732	1.41388			2816.42	1520.64	9.52929e-09	5.09885e-11	3.52284e-11	9.99773	53.3215	86.8636	6.86426	208.75	72.0353	42.2226	66.236	41.0942	16.2708	46.1891	45.1254
1514	1.31043e-05		1251	1300	3.12224		1251	1300	285.46		1251	1300	127.47		1251	1300	0.287278		1251	1300	1.13851		1251	1300	9.91813		-27.9245	39.1752	1732	1.43098			2990.38	1514.53	0.000143758	73.3766	166.133	141.217	97.2876	0.00981639	1.09399	300.105	92.2688	10.0435	47.1364	65.3891	31.8365	32.1771	91.5848
1519	1.11604e-05		1255	1300	3.13021		1255	1300	285.46		1255	1300	127.523		1255	1300	0.348026		1255	1300	1.18415		1255	1300	8.32539		-27.9252	39.1745	1732	1.4459			8289.42	0.126513	0.0113139	0.0082954	120.548	295.739	109.49	25.5807	351.321	100.019	83.6441	143.121	90.3833	69.9727	67.0385	25.9832	33.8593
1523	2.37157e-05		1258	1300	3.82805		1258	1300	285.46		1258	1300	127.484		1258	1300	0.408773		1258	1300	1.23126		1258	1300	13.8432		-27.926	39.1738	1732	1.45863			2322.48	1952.82	1167.57	841.402	223.706	106.4	316.335	0.000880276	117.125	316.846	167.235	174.315	130.074	64.2395	33.5205	17.8085	34.9232
1529	0		1262	1300	4.04333		1262	1300	285.36		1262	1300	127.392		1262	1300	0.328399		1262	1300	1.26872		1262	1300	7.36692		-27.9268	39.1732	1732	1.46467			5644.99	3210.49	441.575	642.765	239.059	136.963	4.71447	54.2239	35.1939	118.782	46.7696	52.4844	106.493	84.7879	51.0739	83.0126	58.9407
1534	0		1266	1300	3.85007		1266	1300	285.36		1266	1300	127.545		1266	1300	0.248026		1266	1300	1.2309		1266	1300	7.57073		-27.9277	39.1725	1732	1.47013			1201.81	2873.65	1716.11	21.9758	206.246	422.931	18.7799	168.934	105.706	109.601	126.447	109.636	131.948	147.995	118.866	74.2592	58.6649
1539	0		1269	1300	3.63313		1269	1300	285.36		1269	1300	127.654		1269	1300	0.167652		1269	1300	1.21234		1269	1300	7.10318		-27.9285	39.172	1732	1.47406			6.91919e-06	1663.79	1262.97	191.924	341.705	125.432	210.732	0.323676	43.9781	177.088	267.372	234.832	196.494	94.485	25.0075	49.8962	12.5892
1545	9.28264e-06		1273	1300	3.58365		1273	1300	285.36		1273	1300	127.515		1273	1300	0.0872781		1273	1300	1.24038		1273	1300	11.1764		-27.9293	39.1713	1732	1.47513			0	0	0.0184704	0.0308367	76.3683	210.047	16.6014	186.053	24.319	187.695	119.448	134.682	94.9498	33.9049	29.521	49.5802	31.6456
1550	1.97255e-05		1277	1300	3.48998		1277	1300	285.36		1277	1300	127.424		1277	1300	0.006904		1277	1300	1.2785		1277	1300	7.4046		-27.9302	39.1707	1732	1.4854			0	0	0.00115606	0.0027138	24.1538	89.5002	109.383	0.0128728	27.2841	339.875	140.727	23.4916	50.8537	70.2033	62.5593	70.7729	42.5923
1556	0		1282	1300	3.82233		1282	1300	285.26		1282	1300	127.48		1282	1300	0.0695205		1282	1300	1.31348		1282	1300	8.51128		-27.931	39.17	1732	1.49272			0	0.0103734	0.0169794	215.594	500.455	309.785	3.90227	45.8001	57.5503	19.2408	112.912	94.6232	114.395	88.1983	35.5293	43.9162	24.9473
1562	9.24059e-06		1286	1300	3.75685		1286	1300	285.26		1286	1300	127.535		1286	1300	0.132138		1286	1300	1.32759		1286	1300	14.0273		-27.9318	39.1693	1732	1.48825			2.41987e-05	614.629	726.217	488.179	446.979	95.0819	285.852	174.345	313.373	38.7236	28.7929	105.125	62.9461	28.393	35.3253	26.8304	78.9285
1567	2.32598e-05		1290	1300	3.59887		1290	1300	285.36		1290	1300	127.586		1290	1300	0.194755		1290	1300	1.33605		1290	1300	8.10515		-27.9327	39.1687	1731	1.48187			0	6.08884e-08	3.23384e-07	29.0999	317.859	761.629	60.7458	169.196	281.905	157.972	242.259	140.581	62.6941	31.4422	52.8378	104.237	22.2184
1573	7.69968e-06		1294	1300	3.48701		1294	1300	285.36		1294	1300	127.588		1294	1300	0.257371		1294	1300	1.28479		1294	1300	20.7705		-27.9335	39.168	1731	1.47774			454.5	3402.29	3942.06	1666.77	410.034	728.594	704.847	340.942	7.49066	59.6892	58.3475	103.191	54.7115	19.8617	41.7032	33.9356	30.1643
1579	6.88078e-07		1296	1300	3.497		1296	1300	285.36		1296	1300	127.592		1296	1300	0.319988		1296	1300	1.24887		1296	1300	7.61173		-27.9343	39.1673	1731	1.46859			0.130284	2985.38	2627.58	722.788	1747.51	1629.09	72.0958	120.753	162.768	94.3646	55.7677	142.257	96.2078	13.7611	33.6374	71.9946	22.5432
1584	5.41232e-06		1295	1300	3.72138		1295	1300	285.36		1295	1300	127.594		1295	1300	0.370455		1295	1300	1.23977		1295	1300	11.6897		-27.935	39.1667	1730	1.4617			4616.06	3716.26	2455.02	2493.48	1124.99	508.913	319.85	38.8216	173.047	57.2835	25.9169	71.5105	64.4192	24.2354	4.4766	29.4771	105.524
1590	2.23444e-05		1299	1300	3.86532		1299	1300	285.36		1299	1300	127.546		1299	1300	0.420923		1299	1300	1.26403		1299	1300	8.79484		-27.9358	39.166	1730	1.45942			7148.46	6715.08	4422.83	839.233	625.943	818.764	260.611	278.877	235.616	109.56	45.1272	28.1788	21.3963	25.8969	32.699	30.2787	42.06
1596	3.8952e-05		1302	1300	3.92778		1302	1300	285.36		1302	1300	127.545		1302	1300	0.47139		1302	1300	1.26823		1302	1300	7.63061		-27.9367	39.1653	1730	1.4559			0.419327	1540.44	1329.76	0.359258	74.7006	214.752	18.8801	235.171	67.3718	295.643	288.395	149.692	62.1307	27.983	32.3989	75.2453	80.4186
1601	5.96761e-05		1304	1300	3.53666		1304	1300	285.36		1304	1300	127.641		1304	1300	0.521858		1304	1300	1.25626		1304	1300	12.7327		-27.9375	39.1647	1730	1.44529			0.00130126	172.579	1048.59	1360.8	454.641	108.955	201.529	50.0659	97.4913	344.881	193.511	103.718	37.4566	49.0541	107.297	81.736	0.580079
1607	9.60954e-05		1307	1300	3.59185		1307	1300	285.36		1307	1300	127.638		1307	1300	0.572325		1307	1300	1.25406		1307	1300	6.32648		-27.9383	39.164	1730	1.42348			0	0.00120291	0.00188002	153.256	334.717	149.832	16.9376	210.072	199.128	45.9287	55.2309	21.1628	87.3005	140.207	82.0602	19.9619	56.9905
1614	3.40242e-05		1310	1300	3.49855		1310	1300	285.46		1310	1300	127.59		1310	1300	0.532605		1310	1300	1.25573		1310	1300	6.89865		-27.9392	39.1633	1731	1.40289			0.00519479	765.182	655.273	250.741	513.514	152.81	5.29468	64.7766	1.34479	12.446	47.7873	40.9461	123.711	167.328	88.129	5.02909	17.3607
1620	5.79792e-05		1313	1300	3.53013		1313	1300	285.46		1313	1300	127.593		1313	1300	0.492886		1313	1300	1.266		1313	1300	7.13362		-27.94	39.1627	1731	1.39293			7326.68	2350.77	1410.48	2092.78	686.883	134.797	6.86555	93.4535	117.787	66.645	128.627	73.2286	68.6232	77.4678	78.033	107.821	94.992
1627	7.81363e-05		1316	1300	3.67327		1316	1300	285.36		1316	1300	127.643		1316	1300	0.453166		1316	1300	1.26042		1316	1300	5.82483		-27.9408	39.162	1731	1.39482			1.41641e-10	2.46115e-10	182.044	348.688	242.344	1.94301e-09	0.475741	8.85347	237.566	129.4	138.267	133.082	75.7115	39.2036	42.0152	59.7741	78.6244
1633	7.44652e-07		1318	1300	3.7194		1318	1300	285.46		1318	1300	127.643		1318	1300	0.413446		1318	1300	1.27422		1318	1300	6.30389		-27.9417	39.1613	1732	1.40093			0	0	0	0	0.00473166	0.0155168	21.6296	168.965	119.15	76.3194	102.996	91.7558	88.2326	51.3786	34.6234	49.2652	14.6182
1640	2.27879e-06		1321	1300	3.63108		1321	1300	285.36		1321	1300	127.644		1321	1300	0.462979		1321	1300	1.26874		1321	1300	6.03275		-27.9425	39.1607	1732	1.41446			7.0396e-10	151.843	1089.91	1418.67	667.262	133.564	2.88476	25.7514	154.072	242.448	77.388	25.3311	19.8215	10.3525	37.0495	78.9142	58.3033
1647	8.65594e-06		1323	1300	3.52528		1323	1300	285.36		1323	1300	127.645		1323	1300	0.512512		1323	1300	1.24768		1323	1300	6.50056		-27.9433	39.16	1733	1.42996			0.00459799	0.00385964	555.89	572.284	26.6755	87.8035	103.668	26.5639	263.893	186.263	77.3376	97.5463	116.655	69.7119	24.2995	18.5574	27.8273
1654	1.52491e-05		1326	1300	3.52529		1326	1300	285.36		1326	1300	127.646		1326	1300	0.562044		1326	1300	1.23219		1326	1300	6.47855		-27.9442	39.1593	1733	1.4395			0.00077836	829.084	579.062	105.872	158.144	0.000457416	1.8678	18.8381	179.982	57.7011	166.64	82.2941	102.779	70.0973	18.452	44.0738	41.6483
1660	0		1328	1300	3.51894		1328	1300	285.46		1328	1300	127.646		1328	1300	0.611577		1328	1300	1.253		1328	1300	7.72599		-27.945	39.1587	1733	1.44487			0	0.00116726	0.0019341	143.469	326.193	278.586	90.1537	27.0266	273.748	144.848	78.9885	64.5666	35.5292	15.9623	13.5525	26.3019	54.6322
1667	2.09745e-06		1331	1300	3.53741		1331	1300	285.56		1331	1300	127.645		1331	1300	0.66111		1331	1300	1.2727		1331	1300	10.0202		-27.9458	39.158	1733	1.45488			4.09311e-22	4.88642e-21	5.28498	451.46	676.633	106.695	184.671	149.733	44.2746	64.4349	139.896	62.7982	23.2866	20.5567	20.658	24.5875	29.2437
1673	1.6731e-05		1334	1300	3.36959		1334	1300	285.56		1334	1300	127.694		1334	1300	0.596624		1334	1300	1.27777		1334	1300	6.85396		-27.9467	39.1573	1733	1.46178			0	6.53736e-06	9.01766e-06	190.678	321.479	133.376	97.0095	4.8029	123.206	101.889	24.0308	101.636	51.4223	39.999	44.992	0.882963	19.7629
1679	2.60817e-05		1338	1300	3.38912		1338	1300	285.66		1338	1300	127.697		1338	1300	0.532138		1338	1300	1.2829		1338	1300	9.29238		-27.9475	39.1567	1733	1.46694			2.47618e-13	803.051	605.006	581.639	832.323	253.467	28.1912	195.12	260.365	47.9604	53.3836	77.4188	41.4051	50.0368	86.9621	64.7287	14.8395
1685	4.02428e-06		1341	1300	3.47584		1341	1300	285.56		1341	1300	127.651		1341	1300	0.467652		1341	1300	1.27854		1341	1300	7.26556		-27.9482	39.156	1733	1.46422			0	0	1.26155e-06	2.31598e-06	34.2724	88.2225	84.389	182.767	227.673	121.924	146.724	59.2435	21.2218	29.0074	35.8786	30.1714	30.9074
1691	1.25719e-05		1344	1300	3.53421		1344	1300	285.56		1344	1300	127.606		1344	1300	0.403166		1344	1300	1.2819		1344	1300	7.83569		-27.949	39.1553	1733	1.46109
1695	8.54318e-06		1346	1300	3.47732		1346	1300	285.66		1346	1300	127.658		1346	1300	0.33868		1346	1300	1.28565		1346	1300	7.70064		-27.9498	39.1547	1732	1.45159		100 m
1704	0		1348	1300	3.59559		1348	1300	285.66		1348	1300	127.661		1348	1300	0.238213		1348	1300	1.3049		1348	1300	10.2402		-27.9507	39.154	1732	1.43854		Dp (nm)	10	11.5164	13.2627	15.2738	17.5899	20.2571	23.3289	26.8664	30.9403	35.632	41.0351	47.2575	54.4235	62.6761	72.1802	83.1253	95.7302
1710	3.97736e-06		1350	1300	3.55868		1350	1300	285.56		1350	1300	127.568		1350	1300	0.137745		1350	1300	1.32466		1350	1300	10.7965		-27.9515	39.1533	1732	1.41992		dN/dlog10Dp (cm-3)	0	9.74472e-05	8.31346e-05	562.438	410.008	101.454	71.9291	180.342	182.47	130.097	172.957	198.919	101.96	219.936	183.324	99.2073	106.635
1716	9.14729e-06		1352	1300	3.65609		1352	1300	285.56		1352	1300	127.523		1352	1300	0.0372782		1352	1300	1.343		1352	1300	7.07101		-27.9523	39.1527	1732	1.40124			0	0	8.05775e-08	2.25783e-07	70.7434	287.769	228.86	50.144	128.95	88.312	120.229	26.2987	28.2112	5.89441	30.3021	27.2613	7.71565
1722	5.45496e-06		1354	1300	3.64669		1354	1300	285.56		1354	1300	127.526		1354	1300	-0.0631895		1354	1300	1.32921		1354	1300	8.31336		-27.9532	39.152	1732	1.38295			5.14926e-10	2.2209e-08	2.30292e-08	164.792	140.217	176.367	158.019	66.2283	53.7881	87.8012	2.0841	111.996	59.736	30.5842	18.8162	27.9912	19.8564
1728	8.45185e-06		1356	1300	3.43779		1356	1300	285.66		1356	1300	127.527		1356	1300	0.0517643		1356	1300	1.31681		1356	1300	7.29056		-27.954	39.1513	1732	1.37142			76.1306	2856.57	242.994	0.00480358	19.0463	203.126	276.005	224.135	220.906	139.899	36.5198	36.2136	3.27488	7.34293	6.5582	3.30376	32.269
1734	0		1358	1300	3.49884		1358	1300	285.56		1358	1300	127.579		1358	1300	0.166717		1358	1300	1.29772		1358	1300	6.74601		-27.9548	39.1507	1732	1.37558			6.60451e-05	0.00215256	0.0017287	352.01	248.367	113.737	108.669	140.829	100.533	8.48653	61.4673	29.6823	2.59154	30.1302	42.593	41.0192	31.058
1740	0		1360	1300	3.36897		1360	1300	285.56		1360	1300	127.583		1360	1300	0.281671		1360	1300	1.2705		1360	1300	6.7015		-27.9557	39.15	1732	1.38767			5885.58	0.0199983	0.00274814	209.655	77.6708	102.711	108.662	117.505	194.886	1.75517	15.1329	104.986	28.6716	51.9332	18.2359	0.524886	1.13249
1745	0		1362	1300	3.42797		1362	1300	285.56		1362	1300	127.537		1362	1300	0.396624		1362	1300	1.26109		1362	1300	7.08524		-27.9565	39.1493	1732	1.41239			0.00170495	0.00321258	195.351	580.369	287.854	125.438	63.9188	0.000911538	39.2568	141.776	70.6639	64.7025	26.2654	25.3911	10.3227	18.9167	18.1013
1751	9.26436e-06		1365	1300	3.414		1365	1300	285.66		1365	1300	127.539		1365	1300	0.511577		1365	1300	1.25583		1365	1300	7.41992		-27.9573	39.1487	1732	1.4372			1862.6	3633.7	239.012	201.996	71.3025	159.471	137.204	68.3439	161.256	88.7646	25.0595	67.0575	5.04321	51.3523	23.1797	4.95114	16.7822
1757	1.96866e-05		1368	1300	3.49268		1368	1300	285.66		1368	1300	127.539		1368	1300	0.396624		1368	1300	1.25255		1368	1300	7.02694		-27.9582	39.148	1732	1.46025			0.0862092	0.0820972	326.525	350.231	98.7559	40.7004	69.6138	67.7976	44.3024	25.5965	157.188	31.1024	15.1448	30.9015	13.7285	40.6877	74.4591
1762	0		1374	1300	3.55445		1374	1300	285.66		1374	1300	127.542		1374	1300	0.28167		1374	1300	1.23486		1374	1300	7.61566		-27.959	39.1473	1732	1.47415			0.00242296	0.00213822	357.925	313.66	176.556	118.031	74.1818	95.8158	141.644	39.0828	103.398	83.2679	52.9686	35.4552	83.9977	53.252	30.2164
1768	0		1377	1300	3.55787		1377	1300	285.66		1377	1300	127.494		1377	1300	0.166717		1377	1300	1.21978		1377	1300	10.2094		-27.9598	39.1467	1732	1.48788			0	0	2.823e-06	2.84909e-05	11.5617	237.261	221.646	52.1038	8.21159	33.8255	62.5083	93.6671	17.3535	84.2058	62.6514	27.9054	30.6798
1773	0		1380	1300	3.505		1380	1300	285.66		1380	1300	127.497		1380	1300	0.0517636		1380	1300	1.22285		1380	1300	7.27749		-27.9607	39.146	1732	1.50031			3996.54	0.311199	0.0637562	0.0278768	210.099	100.811	16.4208	84.1594	171.786	168.552	32.7809	55.3649	59.6711	15.998	42.4946	25.4188	45.6537
1779	0		1383	1300	3.44525		1383	1300	285.66		1383	1300	127.502		1383	1300	-0.0631891		1383	1300	1.22792		1383	1300	8.1023		-27.9615	39.1453	1732	1.50975			31.6488	3.22946	460.475	99.5665	1.53419	78.2718	104.073	83.3608	175.262	337.04	26.146	116.548	23.4458	57.4566	61.368	67.0374	96.3282
1784	0		1386	1300	3.53964		1386	1300	285.66		1386	1300	127.504		1386	1300	0.118119		1386	1300	1.21739		1386	1300	6.01982		-27.9623	39.1447	1732	1.51716			44.364	1330.84	104.45	199.78	74.5425	0.000277259	5.37778	81.3653	200.964	197.971	244.81	203.736	108.539	33.1677	119.843	119.822	155.224
1790	0		1389	1300	3.77406		1389	1300	285.66		1389	1300	127.504		1389	1300	0.299427		1389	1300	1.22249		1389	1300	5.62725		-27.9632	39.144	1732	1.52365			0	0	0	0	0.0684478	0.089212	103.732	148.802	9.52726	35.454	0.0267788	0.0136911	74.4064	38.107	23.2881	9.52483	0.037349
1795	0		1392	1300	3.66642		1392	1300	285.56		1392	1300	127.455		1392	1300	0.480736		1392	1300	1.2486		1392	1300	5.71985		-27.964	39.1433	1732	1.53189			0	0.00122567	0.000726885	201.847	89.1372	25.0634	91.0609	160.156	162.285	87.745	75.2826	64.0793	54.1558	11.9649	9.07225	46.6909	55.8903
1800	0		1395	1300	3.91849		1395	1300	285.56		1395	1300	127.46		1395	1300	0.662045		1395	1300	1.25399		1395	1300	5.708		-27.9648	39.1427	1732	1.53197			0	0	0.0998353	0.0773583	90.3134	65.6651	30.421	49.2664	7.71195	34.5506	0.0348908	78.6528	59.5408	63.3779	22.9839	0.0784085	34.5866
1806	0		1399	1300	3.86395		1399	1300	285.56		1399	1300	127.514		1399	1300	0.843353		1399	1300	1.27016		1399	1300	7.24381		-27.9657	39.142	1732	1.53267			4203.79	0.0672156	0.00982464	0.0030804	0.00291464	85.2155	126.547	63.3168	5.25241	28.2992	67.4363	92.9334	66.7017	14.11	3.60069	3.00576	59.6461
1811	0		1402	1500	4.03885		1402	1500	285.41		1402	1500	127.013		1402	1500	0.808803		1402	1500	1.26929		1402	1500	7.53174		-27.9665	39.1413	1732	1.5356			39.464	2716.35	265.09	0.0164987	0.00212217	0.00208757	46.1159	104.721	112.204	122.476	163.836	20.2793	48.1906	21.7107	41.0923	48.7272	37.7685
1816	0		1405	1500	3.95824		1405	1500	285.31		1405	1500	126.962		1405	1500	0.75156		1405	1500	1.2696		1405	1500	9.2457		-27.9673	39.1407	1732	1.54919			7788.24	916.243	1870.27	558.143	306.515	155.066	89.1013	143.169	60.977	118.693	166.002	0.0115751	114.33	61.4217	14.1869	13.1316	46.7079
1820	0		1405	1500	3.97325		1405	1500	285.31		1405	1500	126.914		1405	1500	0.694317		1405	1500	1.23665		1405	1500	13.1942		-27.9682	39.14	1732	1.56432			1993.48	3099.82	1397.69	509.864	102.249	2.43256e-05	73.0477	169.271	168.808	87.6605	36.5539	5.46699e-07	14.3316	47.2168	17.7819	9.3347	13.8579
1825	0		1405	1500	3.83124		1405	1500	285.41		1405	1500	126.917		1405	1500	0.637074		1405	1500	1.15947		1405	1500	8.07014		-27.969	39.1393	1732	1.58363			4237.88	0.00649527	0.000740373	209.18	79.6502	0.000372206	4.56748	97.1507	210.294	81.3096	152.911	63.3771	48.6023	63.4024	23.7553	25.1185	63.602
1830	0		1405	1500	3.61014		1405	1500	285.41		1405	1500	127.016		1405	1500	0.517447		1405	1500	1.111		1405	1500	6.3497		-27.9698	39.1387	1732	1.60617			34.4002	920.058	787.98	146.253	0.0316502	0.0169416	38.9639	127.286	161.383	43.1941	163.258	0.00607569	0.00434508	21.4555	57.6425	69.7818	61.037
1835	0		1405	1500	3.24693		1405	1500	285.51		1405	1500	127.065		1405	1500	0.397822		1405	1500	1.10962		1405	1500	6.10392		-27.9707	39.138	1732	1.62236			4075.26	0.478357	499.356	98.5183	0.0612118	92.6943	120.254	71.5744	50.7519	41.5657	79.3639	0.00401251	20.5677	20.4041	28.2464	14.2472	74.0531
1839	6.83534e-07		1405	1500	3.08147		1405	1500	285.51		1405	1500	127.016		1405	1500	0.278195		1405	1500	1.09902		1405	1500	6.2045		-27.9715	39.1373	1732	1.62486			0	0	0	4.04033e-05	3.81924e-05	51.2393	51.5194	23.1281	88.6293	145.4	62.4195	105.417	34.1482	40.4551	29.8427	11.8288	26.7663
1844	1.45251e-06		1405	1500	2.97216		1405	1500	285.61		1405	1500	127.065		1405	1500	0.158569		1405	1500	1.08064		1405	1500	7.30585		-27.9723	39.1367	1732	1.61899			0.0086043	0.00512013	1274.16	614.75	123.813	87.242	125.674	73.6435	48.8447	9.08781	94.0829	68.4666	35.2519	7.25413	1.38742	0.982691	11.1722
1849	0		1405	1500	3.1635		1405	1500	285.61		1405	1500	127.161		1405	1500	0.0389427		1405	1500	1.08892		1405	1500	6.0584		-27.9732	39.136	1732	1.61412			0	4.00291e-09	3.06742e-09	190.446	89.4477	6.94454e-08	7.76557	63.1965	164.43	170.568	150.354	107.719	14.2832	3.92264e-10	5.03743e-10	0.000321838	14.3311
1854	3.83262e-06		1405	1500	3.13961		1405	1500	285.61		1405	1500	127.257		1405	1500	0.0753911		1405	1500	1.08539		1405	1500	5.76312		-27.974	39.1353	1732	1.60388			6.61939e-08	1318.43	191.969	5.16677e-07	87.7422	65.3589	6.24246e-07	11.3812	39.0357	43.577	21.4028	101.364	39.2053	9.39629	1.06105	6.73059	60.777
1858	8.1443e-06		1405	1500	3.06253		1405	1500	285.61		1405	1500	127.255		1405	1500	0.11184		1405	1500	1.09808		1405	1500	7.01331		-27.9748	39.1347	1732	1.59061			3503.96	6642.78	2170.17	467.801	286.476	177.833	12.9754	56.8769	108.485	74.4881	149.918	106.48	27.7257	8.65645	2.71058	49.8943	95.6834
1863	3.1777e-06		1405	1500	3.07093		1405	1500	285.61		1405	1500	127.149		1405	1500	0.148289		1405	1500	1.11304		1405	1500	5.14751		-27.9757	39.134	1732	1.57038
1869	6.75262e-06		1405	1500	3.05378		1405	1500	285.71		1405	1500	127.2		1405	1500	0.184737		1405	1500	1.14499		1405	1500	4.40937		-27.9765	39.1333	1732	1.54483
1874	0		1405	1500	3.11907		1405	1500	285.71		1405	1500	127.41		1405	1500	0.221186		1405	1500	1.18284		1405	1500	4.92436		-27.9773	39.1328	1732	1.51255
1879	0		1405	1500	2.98001		1405	1500	285.71		1405	1500	127.523		1405	1500	0.259737		1405	1500	1.21923		1405	1500	4.81972		-27.9783	39.1322	1732	1.48228
1884	0		1405	1500	3.0226		1405	1500	285.71		1405	1500	127.581		1405	1500	0.298289		1405	1500	1.23926		1405	1500	6.95675		-27.9792	39.1315	1732	1.45413
1889	6.74602e-07		1405	1500	2.91606		1405	1500	285.71		1405	1500	127.728		1405	1500	0.33684		1405	1500	1.26399		1405	1500	5.33396		-27.98	39.1308	1732	1.43401
1894	1.43351e-06		1405	1500	2.94342		1405	1500	285.71		1405	1500	127.931		1405	1500	0.375391		1405	1500	1.31297		1405	1500	5.46806		-27.9808	39.1302	1732	1.41947
1900	0		1405	1500	3.19652		1405	1500	285.81		1405	1500	127.995		1405	1500	0.326793		1405	1500	1.32647		1405	1500	6.5406		-27.9817	39.1295	1732	1.40703
1905	0		1405	1500	3.02675		1405	1500	285.81		1405	1500	127.958		1405	1500	0.278195		1405	1500	1.34827		1405	1500	31.9308		-27.9827	39.1288	1732	1.3888
1910	0		1405	1500	3.19541		1405	1500	285.91		1405	1500	128.064		1405	1500	0.229597		1405	1500	1.35015		1405	1500	6.61302		-27.9835	39.1282	1732	1.37134
1915	0		1405	1500	3.03784		1405	1500	286.01		1405	1500	128.263		1405	1500	0.180999		1405	1500	1.35093		1405	1500	7.12384		-27.9843	39.1277	1732	1.3569
1920	0		1405	1500	3.08675		1405	1500	286.01		1405	1500	128.319		1405	1500	0.132401		1405	1500	1.33682		1405	1500	5.48048		-27.9852	39.127	1732	1.34312
1925	1.91212e-06		1405	1500	3.09994		1405	1500	286.01		1405	1500	128.23		1405	1500	0.0978212		1405	1500	1.34695		1405	1500	5.21857		-27.9862	39.1263	1732	1.33325
1930	4.06329e-06		1405	1500	2.96428		1405	1500	286.01		1405	1500	128.184		1405	1500	0.0632416		1405	1500	1.35411		1405	1500	5.98055		-27.987	39.1257	1732	1.32828
1935	0		1405	1500	2.94722		1405	1500	286.01		1405	1500	128.139		1405	1500	0.0286623		1405	1500	1.34206		1405	1500	22.6067		-27.9878	39.125	1732	1.32854
1940	0		1405	1500	2.95847		1405	1500	286.01		1405	1500	128.145		1405	1500	-0.00591731		1405	1500	1.3267		1405	1500	10.2979		-27.9887	39.1243	1732	1.32677
1944	0		1405	1500	2.87575		1405	1500	286.01		1405	1500	128.153		1405	1500	-0.0404966		1405	1500	1.29568		1405	1500	34.7864		-27.9897	39.1238	1732	1.32111
1949	0		1405	1500	2.75026		1405	1500	286.11		1405	1500	128.059		1405	1500	-0.106852		1405	1500	1.29345		1405	1500	7.79753		-27.9905	39.1232	1732	1.31772
1954	0		1405	1500	3.06416		1405	1500	286.11		1405	1500	128.013		1405	1500	-0.173207		1405	1500	1.29872		1405	1500	14.112		-27.9913	39.1225	1732	1.32308
1958	0		1405	1500	3.03908		1405	1500	286.11		1405	1500	127.969		1405	1500	-0.239562		1405	1500	1.29805		1405	1500	8.01282		-27.9923	39.1218	1732	1.33438
1963	0		1405	1500	2.94903		1405	1500	286.11		1405	1500	127.876		1405	1500	-0.305917		1405	1500	1.30879		1405	1500	10.1005		-27.9932	39.1212	1732	1.35284
1968	0		1405	1500	3.05924		1405	1500	286.11		1405	1500	127.732		1405	1500	-0.372272		1405	1500	1.32512		1405	1500	9.00442		-27.994	39.1207	1732	1.38402
1972	0		1405	1500	2.89045		1405	1500	286.11		1405	1500	127.641		1405	1500	-0.268301		1405	1500	1.32572		1405	1500	8.8052		-27.995	39.12	1732	1.41364
1977	0		1405	1500	2.9485		1405	1500	286.11		1405	1500	127.599		1405	1500	-0.164328		1405	1500	1.33458		1405	1500	9.75453		-27.9958	39.1193	1732	1.44119
1982	0		1405	1500	2.88254		1405	1500	286.11		1405	1500	127.508		1405	1500	-0.060357		1405	1500	1.33015		1405	1500	10.8408		-27.9967	39.1187	1732	1.46691
1987	7.61406e-07		1405	1500	2.86168		1405	1500	286.11		1405	1500	127.416		1405	1500	0.0436155		1405	1500	1.34911		1405	1500	9.61968		-27.9977	39.1182	1732	1.49354
1992	1.75285e-06		1405	1500	2.94597		1405	1500	286.11		1405	1500	127.321		1405	1500	0.190345		1405	1500	1.34954		1405	1500	20.0525		-27.9985	39.1175	1732	1.52293
1997	2.86558e-07		1405	1500	2.93596		1405	1500	286.11		1405	1500	127.278		1405	1500	0.337073		1405	1500	1.34402		1405	1500	10.5873		-27.9993	39.1168	1732	1.55022
2001	0		1405	1500	3.00404		1405	1500	286.11		1405	1500	127.333		1405	1500	0.483803		1405	1500	1.35159		1405	1500	13.8743		-28.0003	39.1162	1732	1.57427
2006	0		1405	1500	3.12677		1405	1500	286.21		1405	1500	127.29		1405	1500	0.630531		1405	1500	1.34962		1405	1500	8.48784		-28.0012	39.1157	1732	1.60564
2011	0		1405	1500	3.07743		1405	1500	286.21		1405	1500	127.197		1405	1500	0.77726		1405	1500	1.31167		1405	1500	8.04484		-28.0022	39.115	1732	1.63623
2016	0		1405	1500	2.9965		1405	1500	286.21		1405	1500	127.205		1405	1500	0.580065		1405	1500	1.29611		1405	1500	6.26094		-28.003	39.1143	1732	1.66153
2020	0		1405	1500	3.01758		1405	1500	286.21		1405	1500	127.212		1405	1500	0.382868		1405	1500	1.29566		1405	1500	7.24822		-28.0038	39.1137	1732	1.69218
2025	0		1405	1500	3.10315		1405	1500	286.31		1405	1500	127.215		1405	1500	0.185672		1405	1500	1.28679		1405	1500	4.88705		-28.0048	39.1132	1732	1.73118
2030	0		1405	1500	3.07888		1405	1500	286.31		1405	1500	127.172		1405	1500	-0.0115249		1405	1500	1.31207		1405	1500	6.21812		-28.0057	39.1125	1732	1.77187
2034	1.89539e-06		1405	1500	3.11778		1405	1500	286.41		1405	1500	127.127		1405	1500	-0.20872		1405	1500	1.32965		1405	1500	5.17065		-28.0065	39.1118	1732	1.8234
2039	4.02768e-06		1405	1500	2.98076		1405	1500	286.41		1405	1500	127.181		1405	1500	-0.0276461		1405	1500	1.32422		1405	1500	6.1472		-28.0075	39.1113	1732	1.88268
2044	0		1405	1500	3.0996		1405	1500	286.51		1405	1500	127.288		1405	1500	0.15343		1405	1500	1.31356		1405	1500	5.95979		-28.0083	39.1107	1732	1.94347
2049	0		1405	1500	3.13659		1405	1500	286.51		1405	1500	127.343		1405	1500	0.334503		1405	1500	1.29929		1405	1500	6.80518		-28.0093	39.11	1732	1.99758
2053	0		1405	1500	3.06911		1405	1500	286.51		1405	1500	127.393		1405	1500	0.515578		1405	1500	1.30605		1405	1500	4.77662		-28.0102	39.1093	1732	2.03994
2058	1.0776e-06		1405	1500	3.03563		1405	1500	286.51		1405	1500	127.493		1405	1500	0.451092		1405	1500	1.34271		1405	1500	6.11618		-28.011	39.1088	1732	2.07513
2063	2.28993e-06		1405	1500	2.92676		1405	1500	286.51		1405	1500	127.593		1405	1500	0.386606		1405	1500	1.36886		1405	1500	4.1261		-28.012	39.1082	1732	2.10518
2068	0		1405	1500	3.03988		1405	1500	286.61		1405	1500	127.695		1405	1500	0.32212		1405	1500	1.36003		1405	1500	5.27159		-28.013	39.1075	1732	2.13833
2073	1.3473e-07		1585	1500	3.04383		1585	1500	286.61		1585	1500	127.852		1585	1500	0.257634		1585	1500	1.34327		1585	1500	4.80544		-28.0138	39.107	1732	2.16681
2077	2.863e-07		1587	1500	2.9565		1587	1500	286.61		1587	1500	127.957		1587	1500	0.193148		1587	1500	1.3016		1587	1500	6.43741		-28.0148	39.1065	1732	2.19016
2082	3.83998e-06		1590	1500	3.05031		1590	1500	286.71		1590	1500	127.963		1590	1500	0.209971		1590	1500	1.23238		1590	1500	7.06215		-28.0158	39.106	1732	2.20614
2086	1.20004e-05		1592	1500	3.02794		1592	1500	286.71		1592	1500	128.067		1592	1500	0.226793		1592	1500	1.20774		1592	1500	5.98186		-28.017	39.1055	1732	2.21504
2091	8.16091e-06		1593	1500	2.77428		1593	1500	286.71		1593	1500	128.218		1593	1500	0.243616		1593	1500	1.21181		1593	1500	5.82745		-28.018	39.105	1732	2.21786
2095	2.11659e-05		1595	1500	2.88806		1595	1500	286.71		1595	1500	128.218		1595	1500	0.260438		1595	1500	1.21171		1595	1500	6.32224		-28.019	39.1047	1732	2.22369
2099	4.49774e-05		1596	1500	2.75961		1596	1500	286.61		1596	1500	128.111		1596	1500	0.277261		1596	1500	1.19885		1596	1500	5.50725		-28.0202	39.1043	1732	2.22635
2104	0		1597	1500	2.67388		1597	1500	286.71		1597	1500	128.268		1597	1500	0.344551		1597	1500	1.18043		1597	1500	5.22454		-28.0213	39.104	1732	2.2175
2108	0		1598	1500	2.87814		1598	1500	286.71		1598	1500	128.435		1598	1500	0.41184		1598	1500	1.16764		1598	1500	5.86318		-28.0225	39.1038	1732	2.20807
2112	0		1599	1500	2.73851		1599	1500	286.71		1599	1500	128.396		1599	1500	0.47913		1599	1500	1.17153		1599	1500	6.26767		-28.0237	39.1035	1732	2.1926
2116	0		1600	1700	3.21731		1600	1700	286.07		1600	1700	129.718		1600	1700	0.464186		1600	1700	1.18301		1600	1700	3.87898		-28.0247	39.1033	1732	2.17399
2121	1.89141e-06		1601	1700	3.15695		1601	1700	286.07		1601	1700	129.728		1601	1700	0.531476		1601	1700	1.19515		1601	1700	4.43769		-28.0258	39.1032	1732	2.15483
2125	4.69041e-06		1602	1700	3.2788		1602	1700	285.97		1602	1700	129.684		1602	1700	0.446196		1602	1700	1.23475		1602	1700	4.24253		-28.027	39.1032	1732	2.14092
2130	1.42627e-06		1604	1700	3.19571		1604	1700	285.97		1604	1700	129.634		1604	1700	0.360915		1604	1700	1.27891		1604	1700	4.52772		-28.0282	39.103	1732	2.12526
2134	0		1605	1700	3.1919		1605	1700	286.17		1605	1700	129.586		1605	1700	0.275635		1605	1700	1.29816		1605	1700	5.56268		-28.0293	39.103	1732	2.10761
2139	6.69221e-07		1607	1700	3.22253		1607	1700	286.17		1607	1700	129.543		1607	1700	0.190354		1607	1700	1.29727		1607	1700	5.14656		-28.0305	39.103	1733	2.09664
2144	1.42209e-06		1609	1700	3.04886		1609	1700	286.17		1609	1700	129.55		1609	1700	0.175401		1609	1700	1.31146		1609	1700	6.6758		-28.0317	39.1032	1733	2.09105
2148	6.6835e-07		1611	1700	3.136		1611	1700	286.17		1611	1700	129.553		1611	1700	0.160448		1611	1700	1.3349		1611	1700	5.79509		-28.0328	39.1032	1734	2.09087
2153	1.42025e-06		1613	1700	3.10876		1613	1700	286.17		1613	1700	129.508		1613	1700	0.145495		1613	1700	1.34484		1613	1700	9.90249		-28.034	39.1033	1734	2.08673
2159	0		1615	1700	2.87288		1615	1700	286.27		1615	1700	129.465		1615	1700	0.130541		1615	1700	1.3442		1615	1700	6.98751		-28.0352	39.1035	1734	2.08644
2164	0		1617	1700	2.87874		1617	1700	286.17		1617	1700	129.418		1617	1700	0.115588		1617	1700	1.3471		1617	1700	7.6832		-28.0362	39.1038	1735	2.09159
2169	0		1620	1700	3.1708		1620	1700	286.27		1620	1700	129.371		1620	1700	0.130541		1620	1700	1.37831		1620	1700	7.20008		-28.0373	39.104	1735	2.10975
2174	0		1622	1700	3.18338		1622	1700	286.17		1622	1700	129.326		1622	1700	0.145495		1622	1700	1.35567		1622	1700	8.20096		-28.0383	39.1043	1735	2.12791
2180	2.50143e-06		1625	1700	2.842		1625	1700	286.27		1625	1700	129.28		1625	1700	0.160448		1625	1700	1.31891		1625	1700	7.76658		-28.0395	39.1047	1735	2.15608
2185	5.31562e-06		1627	1700	2.92559		1627	1700	286.37		1627	1700	129.23		1627	1700	0.175401		1627	1700	1.32107		1627	1700	9.34536		-28.0405	39.105	1736	2.18095
2190	0		1627	1700	2.94755		1627	1700	286.47		1627	1700	129.229		1627	1700	0.190354		1627	1700	1.326		1627	1700	8.18367		-28.0412	39.1052	1736	2.18449
2196	0		1629	1700	2.93587		1629	1700	286.47		1629	1700	129.23		1629	1700	0.151803		1629	1700	1.31503		1629	1700	8.29344		-28.0425	39.1058	1736	2.17781
2201	0		1631	1700	3.03453		1631	1700	286.47		1631	1700	129.233		1631	1700	0.113252		1631	1700	1.29656		1631	1700	9.16797		-28.0435	39.1063	1736	2.1699
2206	0		1633	1700	3.05954		1633	1700	286.47		1633	1700	129.186		1633	1700	0.0747001		1633	1700	1.28604		1633	1700	7.49447		-28.0445	39.1067	1737	2.16448
2212	0		1635	1700	3.11446		1635	1700	286.57		1635	1700	129.138		1635	1700	0.0361489		1635	1700	1.28411		1635	1700	8.20763		-28.0453	39.1072	1738	2.15854
2217	0		1638	1700	3.00147		1638	1700	286.57		1638	1700	129.143		1638	1700	0.149233		1638	1700	1.27361		1638	1700	7.93665		-28.0463	39.1077	1740	2.14948
2222	6.51603e-07		1640	1700	2.93096		1640	1700	286.47		1640	1700	129.142		1640	1700	0.262317		1640	1700	1.24615		1640	1700	6.98441		-28.0472	39.1082	1741	2.12707
2227	3.22567e-06		1643	1700	3.08274		1643	1700	286.57		1643	1700	129.039		1643	1700	0.375401		1643	1700	1.23953		1643	1700	10.2153		-28.0482	39.1087	1742	2.09941
2232	7.62042e-06		1646	1700	2.97147		1646	1700	286.57		1646	1700	128.942		1646	1700	0.488486		1646	1700	1.25545		1646	1700	8.26287		-28.049	39.1092	1743	2.06426
2237	1.1304e-05		1649	1700	3.20654		1649	1700	286.57		1649	1700	128.898		1649	1700	0.601569		1649	1700	1.26042		1649	1700	8.46892		-28.0498	39.1097	1743	2.03397
2242	7.27602e-06		1652	1700	3.11638		1652	1700	286.67		1652	1700	128.802		1652	1700	0.537083		1652	1700	1.25789		1652	1700	6.79268		-28.0508	39.1102	1744	2.01209
2247	0		1655	1700	3.08649		1655	1700	286.77		1655	1700	128.757		1655	1700	0.472598		1655	1700	1.26476		1655	1700	7.22119		-28.0517	39.1108	1744	1.99502
2252	2.80344e-06		1658	1700	2.91673		1658	1700	286.87		1658	1700	128.765		1658	1700	0.408111		1658	1700	1.27418		1658	1700	7.40891		-28.0527	39.1113	1744	1.98789
2257	5.95726e-06		1661	1700	2.94699		1661	1700	286.87		1661	1700	128.719		1661	1700	0.343626		1661	1700	1.28624		1661	1700	8.29026		-28.0535	39.1118	1744	1.98537
2261	6.60436e-07		1664	1700	2.9145		1664	1700	286.97		1664	1700	128.673		1664	1700	0.27914		1664	1700	1.26106		1664	1700	7.15698		-28.0543	39.1123	1744	1.99158
2266	1.40342e-06		1667	1700	2.96417		1667	1700	286.97		1667	1700	128.675		1667	1700	0.281943		1667	1700	1.24487		1667	1700	9.70855		-28.0553	39.1128	1744	2.0062
2271	0		1669	1700	3.04464		1669	1700	286.97		1669	1700	128.722		1669	1700	0.284747		1669	1700	1.23537		1669	1700	8.57189		-28.0562	39.1135	1744	2.03569
2275	0		1672	1700	2.98949		1672	1700	286.97		1672	1700	128.821		1672	1700	0.287551		1672	1700	1.24331		1672	1700	8.44438		-28.057	39.114	1744	2.06401
2280	0		1675	1700	2.94957		1675	1700	286.97		1675	1700	128.923		1675	1700	0.290354		1675	1700	1.21056		1675	1700	7.03783		-28.0578	39.1145	1744	2.0998
2284	0		1678	1700	2.93413		1678	1700	286.97		1678	1700	128.924		1678	1700	0.293158		1678	1700	1.17408		1678	1700	8.61334		-28.0588	39.115	1744	2.1346
2289	3.88803e-06		1681	1700	2.92652		1681	1700	287.07		1681	1700	128.872		1681	1700	0.353906		1681	1700	1.15192		1681	1700	8.25273		-28.0597	39.1157	1744	2.18138
2292	1.01254e-05		1684	1700	2.96012		1684	1700	287.07		1684	1700	128.873		1684	1700	0.414654		1684	1700	1.11971		1684	1700	10.2314		-28.0605	39.1162	1744	2.2327
2296	3.95937e-06		1687	1700	2.83379		1687	1700	287.07		1687	1700	128.973		1687	1700	0.475401		1687	1700	1.10256		1687	1700	8.54133		-28.0613	39.1167	1744	2.28657
2302	1.57463e-07		1690	1700	2.90024		1690	1700	287.07		1690	1700	129.019		1690	1700	0.536149		1690	1700	1.08249		1690	1700	10.5143		-28.0623	39.1173	1744	2.32303
2307	3.3461e-07		1692	1700	2.99214		1692	1700	287.07		1692	1700	129.07		1692	1700	0.552037		1692	1700	1.08594		1692	1700	9.9399		-28.0632	39.1178	1744	2.33781
2311	0		1695	1700	2.85684		1695	1700	287.07		1695	1700	129.176		1695	1700	0.567925		1695	1700	1.0843		1695	1700	10.3032		-28.064	39.1183	1744	2.3419
2316	0		1697	1700	2.83175		1697	1700	287.07		1697	1700	129.175		1697	1700	0.583813		1697	1700	1.08338		1697	1700	17.1669		-28.0648	39.119	1744	2.33067
2320	1.87479e-06		1699	1700	2.89207		1699	1700	287.07		1699	1700	129.066		1699	1700	0.5997		1699	1700	1.07063		1699	1700	8.17901		-28.0658	39.1195	1744	2.3186
2325	3.98391e-06		1701	1700	2.85612		1701	1700	286.97		1701	1700	129.018		1701	1700	0.615588		1701	1700	1.0505		1701	1700	8.00497		-28.0667	39.12	1744	2.30502
2329	6.65802e-07		1703	1700	2.95687		1703	1700	286.97		1703	1700	128.975		1703	1700	0.451102		1703	1700	1.04344		1703	1700	8.08554		-28.0675	39.1207	1744	2.30719
2334	1.41483e-06		1705	1700	3.01373		1705	1700	286.87		1705	1700	128.884		1705	1700	0.286617		1705	1700	1.02945		1705	1700	6.74665		-28.0683	39.1212	1744	2.30851
2339	0		1708	1700	3.16063		1708	1700	286.77		1708	1700	128.839		1708	1700	0.12213		1708	1700	1.03838		1708	1700	7.11253		-28.0692	39.1218	1738	2.30402
2343	0		1709	1700	3.06444		1709	1700	286.67		1709	1700	128.792		1709	1700	-0.0423551		1709	1700	1.05954		1709	1700	7.44851		-28.07	39.1223	1738	2.29292
2347	1.32536e-07		1709	1700	3.17201		1709	1700	286.67		1709	1700	128.843		1709	1700	-0.206842		1709	1700	1.07523		1709	1700	8.32218		-28.071	39.1228	1739	2.29649
2352	2.81641e-07		1709	1700	3.15451		1709	1700	286.77		1709	1700	128.842		1709	1700	-0.0619814		1709	1700	1.07918		1709	1700	8.71047		-28.0718	39.1235	1739	2.29904
2356	0		1709	1700	3.21238		1709	1700	286.77		1709	1700	128.795		1709	1700	0.0828776		1709	1700	1.0848		1709	1700	8.73707		-28.0727	39.124	1737	2.28897
2360	0		1709	1700	3.09962		1709	1700	286.77		1709	1700	128.796		1709	1700	0.227738		1709	1700	1.11298		1709	1700	14.1726		-28.0735	39.1247	1737	2.28219
2366	0		1726	1700	3.03333		1726	1700	286.77		1726	1700	128.842		1726	1700	0.372597		1726	1700	1.14447		1726	1700	6.79374		-28.0743	39.1252	1737	2.27526
2370	0		1729	1700	2.95036		1729	1700	286.97		1729	1700	128.891		1729	1700	0.425869		1729	1700	1.17063		1729	1700	6.24529		-28.0752	39.1257	1737	2.26359
2374	0		1731	1700	2.93802		1731	1700	286.97		1731	1700	128.891		1731	1700	0.479139		1731	1700	1.15603		1731	1700	7.95024		-28.0762	39.1263	1738	2.2434
2378	0		1733	1700	2.95751		1733	1700	286.97		1733	1700	128.988		1733	1700	0.532411		1733	1700	1.1682		1733	1700	8.23084		-28.077	39.1268	1738	2.22245
2381	0		1735	1700	2.79883		1735	1700	286.97		1735	1700	129.078		1735	1700	0.585682		1735	1700	1.173		1735	1700	9.27343		-28.0778	39.1273	1737	2.20957
2385	0		1737	1700	2.8066		1737	1700	287.07		1737	1700	129.123		1737	1700	0.638953		1737	1700	1.15979		1737	1700	7.5086		-28.0787	39.128	1737	2.19211
2389	0		1739	1700	2.8943		1739	1700	287.07		1739	1700	129.119		1739	1700	0.569794		1739	1700	1.14958		1739	1700	8.81679		-28.0795	39.1285	1737	2.16528
2393	0		1740	1700	2.84514		1740	1700	287.17		1740	1700	129.017		1740	1700	0.500635		1740	1700	1.15082		1740	1700	8.56862		-28.0805	39.1292	1736	2.143
2398	0		1740	1700	2.78415		1740	1700	287.17		1740	1700	129.024		1740	1700	0.431476		1740	1700	1.14482		1740	1700	7.34374		-28.0813	39.1297	1736	2.13324
2402	0		1740	1700	2.75365		1740	1700	287.17		1740	1700	128.982		1740	1700	0.362317		1740	1700	1.09951		1740	1700	9.63912		-28.0822	39.1302	1736	2.126
2406	0		1740	1700	2.76092		1740	1700	287.17		1740	1700	128.783		1740	1700	0.293158		1740	1700	1.06701		1740	1700	9.33843		-28.083	39.1308	1735	2.12181
2410	0		1740	1700	2.78546		1740	1700	287.27		1740	1700	128.681		1740	1700	0.211383		1740	1700	1.07762		1740	1700	12.0933		-28.084	39.1313	1735	2.11225
2412	0		1740	1700	2.68181		1740	1700	287.27		1740	1700	128.684		1740	1700	0.129606		1740	1700	1.08926		1740	1700	7.53774		-28.0848	39.1318	1735	2.09481
2416	0		1740	1700	2.62812		1740	1700	287.27		1740	1700	128.685		1740	1700	0.0478312		1740	1700	1.0505		1740	1700	7.97834		-28.0857	39.1325	1735	2.07182
2420	0		1740	1700	2.69414		1740	1700	287.27		1740	1700	128.641		1740	1700	-0.0339445		1740	1700	1.04963		1740	1700	9.40206		-28.0865	39.133	1734	2.03897
2424	0		1740	1700	2.70458		1740	1700	287.37		1740	1700	128.549		1740	1700	0.0165225		1740	1700	1.05938		1740	1700	7.81669		-28.0875	39.1335	1734	2.00728
2428	0		1740	1700	2.67426		1740	1700	287.37		1740	1700	128.403		1740	1700	0.06699		1740	1700	1.06152		1740	1700	7.73414		-28.0883	39.1342	1734	1.99945
2432	0		1740	1700	2.74794		1740	1700	287.37		1740	1700	128.307		1740	1700	0.117457		1740	1700	1.06627		1740	1700	9.61315		-28.0892	39.1347	1734	2.01239
2436	0		1740	1700	2.70673		1740	1700	287.47		1740	1700	128.309		1740	1700	0.167925		1740	1700	1.0799		1740	1700	8.94026		-28.0902	39.1352	1734	2.02627
2440	0		1740	1700	2.77681		1740	1700	287.37		1740	1700	128.261		1740	1700	0.218392		1740	1700	1.1039		1740	1700	7.66473		-28.091	39.1358	1734	2.04786
2444	0		1740	1700	2.64871		1740	1700	287.47		1740	1700	128.214		1740	1700	0.117457		1740	1700	1.1138		1740	1700	8.65076		-28.0918	39.1363	1737	2.0736
2448	0		1740	1700	2.70976		1740	1700	287.47		1740	1700	128.219		1740	1700	0.0165231		1740	1700	1.09554		1740	1700	13.4543		-28.0928	39.1368	1737	2.10073
2452	0		1740	1700	2.6208		1740	1700	287.47		1740	1700	128.224		1740	1700	-0.084412		1740	1700	1.09744		1740	1700	9.75975		-28.0937	39.1375	1737	2.12968
2456	0		1740	1700	2.72075		1740	1700	287.57		1740	1700	128.225		1740	1700	-0.185347		1740	1700	1.1026		1740	1700	9.3322		-28.0945	39.138	1736	2.16437
2460	0		1740	1700	2.56098		1740	1700	287.67		1740	1700	128.271		1740	1700	-0.286281		1740	1700	1.09106		1740	1700	14.3988		-28.0953	39.1385	1736	2.20524
2463	0		1740	1700	2.55029		1740	1700	287.67		1740	1700	128.224		1740	1700	-0.152636		1740	1700	1.04984		1740	1700	11.6043		-28.0962	39.1392	1736	2.25597
2466	0		1740	1700	2.44599		1740	1700	287.67		1740	1700	128.128		1740	1700	-0.0189917		1740	1700	1.02889		1740	1700	14.0765		-28.0972	39.1397	1737	2.29203
2468	0		1740	1700	2.33317		1740	1700	287.67		1740	1700	128.172		1740	1700	0.114654		1740	1700	1.02965		1740	1700	14.0216		-28.098	39.1403	1737	2.3144
2470	0		1740	1700	2.50629		1740	1700	287.67		1740	1700	128.123		1740	1700	0.248298		1740	1700	1.01103		1740	1700	13.4717		-28.0988	39.1408	1737	2.32928
2471	0		1740	1700	2.45519		1740	1700	287.67		1740	1700	127.982		1740	1700	0.381943		1740	1700	0.993085		1740	1700	15.7305		-28.0997	39.1415	1737	2.33285
2473	0		1740	1700	2.51817		1740	1700	287.77		1740	1700	127.786		1740	1700	0.277972		1740	1700	0.979383		1740	1700	13.2753		-28.1005	39.142	1738	2.33158
2474	0		1740	1700	2.40927		1740	1700	287.67		1740	1700	127.491		1740	1700	0.173999		1740	1700	0.974732		1740	1700	15.4491		-28.1013	39.1427	1738	2.33836
2476	0		1740	1700	2.40759		1740	1700	287.77		1740	1700	127.196		1740	1700	0.0700278		1740	1700	0.974661		1740	1700	15.0384		-28.1022	39.1432	1738	2.35422
2477	0		1740	1700	2.54015		1740	1700	287.67		1740	1700	126.9		1740	1700	-0.0339447		1740	1700	0.978328		1740	1700	10.6624		-28.103	39.1438	1739	2.37742
2478	0		1740	1700	2.45943		1740	1700	287.67		1740	1700	126.56		1740	1700	-0.0339447		1740	1700	0.978316		1740	1700	15.2394		-28.104	39.1443	1739	2.40185
2480	0		1740	1700	2.49025		1740	1700	287.67		1740	1700	126.27		1740	1700	-0.0339447		1740	1700	0.995595		1740	1700	16.7519		-28.1048	39.145	1739	2.41626
2482	0		1740	1700	2.56715		1740	1700	287.67		1740	1700	126.026		1740	1700	-0.0339447		1740	1700	1.00549		1740	1700	24.331		-28.1057	39.1455	1739	2.41658
2485	0		1740	1700	2.5409		1740	1700	287.67		1740	1700	125.683		1740	1700	-0.0339447		1740	1700	1.00136		1740	1700	14.0192		-28.1065	39.1462	1739	2.40745
2487	0		1740	1700	2.63561		1740	1700	287.67		1740	1700	125.339		1740	1700	-0.0339446		1740	1700	1.02012		1740	1700	15.9905		-28.1073	39.1467	1739	2.39531
2489	0		1740	1700	2.80059		1740	1700	287.67		1740	1700	125.095		1740	1700	-0.019926		1740	1700	1.0295		1740	1700	20.2056		-28.1082	39.1473	1739	2.37797
2491	0		1740	1700	2.82421		1740	1700	287.67		1740	1700	124.902		1740	1700	-0.00590726		1740	1700	1.04072		1740	1700	19.4538		-28.109	39.148	1739	2.35469
2493	0		1740	1700	2.91393		1740	1700	287.67		1740	1700	124.756		1740	1700	0.00811136		1740	1700	1.05003		1740	1700	17.1375		-28.1098	39.1485	1738	2.32608
2495	0		1740	1700	3.06459		1740	1700	287.67		1740	1700	124.658		1740	1700	0.0221301		1740	1700	1.04339		1740	1700	17.0712		-28.1107	39.1492	1738	2.27938
2497	0		1740	1700	2.94882		1740	1700	287.67		1740	1700	124.56		1740	1700	0.0361487		1740	1700	1.06084		1740	1700	15.9626		-28.1115	39.1497	1738	2.21746
2498	0		1740	1700	2.97293		1740	1700	287.67		1740	1700	124.56		1740	1700	-0.024599		1740	1700	1.05934		1740	1700	15.624		-28.1123	39.1503	1738	2.15704
2500	0		1740	1700	2.90297		1740	1700	287.67		1740	1700	124.61		1740	1700	-0.0853463		1740	1700	1.04477		1740	1700	15.6058		-28.1132	39.151	1738	2.10172
2502	0		1740	1700	3.00852		1740	1700	287.67		1740	1700	124.604		1740	1700	-0.146094		1740	1700	1.03613		1740	1700	25.2137		-28.114	39.1515	1738	2.05971
2503	0		1740	1700	2.9553		1740	1700	287.77		1740	1700	124.649		1740	1700	-0.206842		1740	1700	1.02556		1740	1700	14.1713		-28.1148	39.1522	1738	2.03429
2504	0		1740	1700	2.93006		1740	1700	287.77		1740	1700	124.849		1740	1700	-0.126468		1740	1700	1.0086		1740	1700	16.0489		-28.1157	39.1527	1738	2.02291
2504	0		1740	1700	2.99787		1740	1700	287.77		1740	1700	125.043		1740	1700	-0.0460939		1740	1700	1.0094		1740	1700	13.9173		-28.1165	39.1533	1738	2.019
2504	0		1740	1700	3.13083		1740	1700	287.77		1740	1700	125.137		1740	1700	0.0342795		1740	1700	1.01082		1740	1700	14.7626		-28.1173	39.154	1738	2.02318
2503	0		1740	1700	2.97742		1740	1700	287.77		1740	1700	125.28		1740	1700	0.114654		1740	1700	1.00462		1740	1700	13.4835		-28.1182	39.1545	1738	2.03512
2502	0		1740	1700	3.03115		1740	1700	287.77		1740	1700	125.472		1740	1700	0.195027		1740	1700	0.999685		1740	1700	14.2145		-28.119	39.1552	1737	2.06553
2502	0		1740	1700	2.6883		1740	1700	287.87		1740	1700	125.712		1740	1700	0.295028		1740	1700	0.987375		1740	1700	15.9067		-28.1198	39.1558	1737	2.10745
2501	0		1740	1700	2.55452		1740	1700	287.97		1740	1700	126.004		1740	1700	0.395027		1740	1700	0.985265		1740	1700	16.6086		-28.1207	39.1563	1737	2.1465
2500	0		1740	1700	2.65526		1740	1700	288.07		1740	1700	126.247		1740	1700	0.495028		1740	1700	0.987525		1740	1700	13.1966		-28.1213	39.157	1736	2.1731
2500	0		1740	1700	2.63		1740	1700	288.07		1740	1700	126.44		1740	1700	0.595027		1740	1700	0.975449		1740	1700	12.4636		-28.1222	39.1577	1736	2.18115
2499	0		1740	1700	2.47572		1740	1700	288.17		1740	1700	126.682		1740	1700	0.695027		1740	1700	0.975018		1740	1700	12.8374		-28.123	39.1582	1737	2.15553
2498	0		1740	1700	2.60303		1740	1700	288.27		1740	1700	126.876		1740	1700	0.530542		1740	1700	0.961252		1740	1700	14.6751		-28.1238	39.1588	1738	2.11617
2498	0		1740	1700	2.63991		1740	1700	288.27		1740	1700	126.969		1740	1700	0.366055		1740	1700	0.943492		1740	1700	14.5421		-28.1247	39.1595	1740	2.06665
2498	0		1740	1700	2.61961		1740	1700	288.27		1740	1700	126.968		1740	1700	0.201569		1740	1700	0.940596		1740	1700	17.0873		-28.1255	39.1602	1743	2.00811
2497	0		1740	1700	2.65671		1740	1700	288.27		1740	1700	126.871		1740	1700	0.0370835		1740	1700	0.946621		1740	1700	12.2211		-28.1263	39.1607	1745	1.94498
2497	0		1977	1900	2.20792		1977	1900	288.58		1977	1900	127.513		1977	1900	-0.212424		1977	1900	0.974445		1977	1900	15.2338		-28.1272	39.1613	1748	1.88811
2497	0		1983	1900	2.38266		1983	1900	288.68		1983	1900	127.466		1983	1900	-0.113126		1983	1900	0.983088		1983	1900	13.374		-28.1278	39.162	1751	1.82654
2497	0		1988	1900	2.28819		1988	1900	288.68		1988	1900	127.42		1988	1900	-0.013826		1988	1900	0.979739		1988	1900	13.1127		-28.1287	39.1625	1754	1.76872
2497	0		1993	1900	2.21674		1993	1900	288.68		1993	1900	127.371		1993	1900	0.0854726		1993	1900	0.989875		1993	1900	16.9066		-28.1295	39.1632	1757	1.72617
2498	0		1998	1900	2.15966		1998	1900	288.68		1998	1900	127.276		1998	1900	0.184772		1998	1900	0.994254		1998	1900	13.8954		-28.1303	39.1638	1760	1.69643
2498	0		2003	2100	1.63352		2003	2100	290.03		2003	2100	119.972		2003	2100	0.0869779		2003	2100	0.976227		2003	2100	16.4273		-28.1312	39.1643	1762	1.67879
2498	0		2008	2100	1.48388		2008	2100	290.13		2008	2100	119.879		2008	2100	0.0580058		2008	2100	0.953342		2008	2100	22.1626		-28.1318	39.165	1765	1.6631
2498	0		2013	2100	1.375		2013	2100	290.13		2013	2100	119.832		2013	2100	0.029034		2013	2100	0.939373		2013	2100	21.3147		-28.1327	39.1657	1768	1.65476
2498	0		2019	2100	1.32674		2019	2100	290.33		2019	2100	119.833		2019	2100	6.18794e-05		2019	2100	0.911389		2019	2100	23.2937		-28.1335	39.1662	1770	1.65348
2498	0		2024	2100	1.28019		2024	2100	290.43		2024	2100	119.782		2024	2100	-0.0289099		2024	2100	0.892939		2024	2100	22.0669		-28.1342	39.1668	1773	1.65665
2498	0		2029	2100	1.21935		2029	2100	290.53		2029	2100	119.736		2029	2100	-0.0644241		2029	2100	0.878351		2029	2100	24.672		-28.135	39.1675	1775	1.65357
2498	0		2034	2100	1.2348		2034	2100	290.53		2034	2100	119.59		2034	2100	-0.0999383		2034	2100	0.878916		2034	2100	28.4207		-28.1358	39.168	1778	1.64491
2498	0		2039	2100	1.35141		2039	2100	290.53		2039	2100	119.395		2039	2100	-0.135452		2039	2100	0.89714		2039	2100	25.0762		-28.1365	39.1687	1780	1.63053
2498	0		2044	2100	1.43115		2044	2100	290.53		2044	2100	119.102		2044	2100	-0.170966		2044	2100	0.902696		2044	2100	26.4441		-28.1373	39.1693	1783	1.60994
2499	0		2049	2100	1.48652		2049	2100	290.43		2049	2100	118.61		2049	2100	-0.20648		2049	2100	0.906061		2049	2100	27.7878		-28.1382	39.1698	1785	1.58367
2498	0		2054	2100	1.62277		2054	2100	290.33		2054	2100	117.971		2054	2100	-0.120031		2054	2100	0.921729		2054	2100	22.4198		-28.1388	39.1705	1787	1.56096
2498	0		2059	2100	1.6301		2059	2100	290.33		2059	2100	117.234		2059	2100	-0.0335832		2059	2100	0.942803		2059	2100	24.2975		-28.1397	39.171	1789	1.5471
2498	0		2064	2100	1.6801		2064	2100	290.23		2064	2100	116.548		2064	2100	0.0528659		2064	2100	0.956279		2064	2100	23.1837		-28.1403	39.1717	1792	1.53528
2498	0		2069	2100	1.56888		2069	2100	290.33		2069	2100	115.914		2069	2100	0.139314		2069	2100	0.975366		2069	2100	23.0512		-28.1412	39.1723	1794	1.52686
2497	0		2074	2100	1.50582		2074	2100	290.33		2074	2100	115.378		2074	2100	0.136511		2074	2100	0.980719		2074	2100	25.8602		-28.1418	39.1728	1796	1.80297
2497	0		2080	2100	1.55527		2080	2100	290.43		2080	2100	115.038		2080	2100	0.133707		2080	2100	0.977906		2080	2100	33.6251		-28.1427	39.1735	1798	2.05481
2497	0		2082	2100	1.52792		2082	2100	290.53		2082	2100	114.897		2082	2100	0.130903		2082	2100	0.972776		2082	2100	28.4641		-28.5492	39.5038	1797	2.27145
2497	0		2086	2100	1.45856		2086	2100	290.63		2086	2100	114.801		2086	2100	0.128099		2086	2100	0.959293		2086	2100	29.6558		-28.5485	39.5045	1793	2.46881
2497	0		2091	2100	1.35581		2091	2100	290.63		2091	2100	114.755		2091	2100	0.125296		2091	2100	0.966142		2091	2100	39.3254		-28.5477	39.5053	1788	2.60494
2497	0		2095	2100	1.30999		2095	2100	290.73		2095	2100	114.854		2095	2100	0.0776318		2095	2100	0.974594		2095	2100	72.9103		-28.547	39.506	1783	2.45736
2497	0		2099	2100	1.30266		2099	2100	290.83		2099	2100	114.852		2099	2100	0.0299685		2099	2100	0.970332		2099	2100	35.1474		-28.5437	39.511	1755	2.34779
2497	0		2103	2100	1.3564		2103	2100	290.83		2103	2100	114.607		2103	2100	-0.0176953		2103	2100	0.963675		2103	2100	29.2519		-28.5433	39.5118	1751	2.28059
2496	0		2107	2100	1.32288		2107	2100	290.93		2107	2100	114.409		2107	2100	-0.0653586		2107	2100	0.973374		2107	2100	44.5542		-28.543	39.5127	1746	2.2341
2496	0		2110	2100	1.37329		2110	2100	290.93		2110	2100	114.162		2110	2100	-0.113022		2110	2100	0.982133		2110	2100	29.5115		-28.5428	39.5137	1742	2.25195
2497	0		2114	2100	1.30372		2114	2100	290.93		2114	2100	113.723		2114	2100	6.16204e-05		2114	2100	0.99491		2114	2100	29.3863		-28.5425	39.5147	1738	2.28074
2497	0		2117	2100	1.28254		2117	2100	291.03		2117	2100	113.284		2117	2100	0.113146		2117	2100	1.00253		2117	2100	54.2593		-28.5425	39.5155	1734	2.30116
2497	0		2120	2100	1.35418		2120	2100	291.03		2120	2100	112.84		2120	2100	0.22623		2120	2100	1.01222		2120	2100	31.6839		-28.5423	39.5165	1732	2.30215
2497	6.49993e-07		2124	2100	1.36804		2124	2100	291.03		2124	2100	112.444		2124	2100	0.339315		2124	2100	1.01647		2124	2100	35.6073		-28.5423	39.5175	1728	2.27576
2497	1.38124e-06		2127	2100	1.25536		2127	2100	291.03		2127	2100	112.097		2127	2100	0.452398		2127	2100	0.996197		2127	2100	39.4479		-28.5423	39.5183	1724	2.19463
2497	0		2130	2100	1.26115		2130	2100	291.03		2130	2100	111.703		2130	2100	0.309875		2130	2100	0.985727		2130	2100	40.2526		-28.5425	39.5193	1720	2.09013
2497	0		2133	2100	1.31276		2133	2100	291.13		2133	2100	111.362		2133	2100	0.167352		2133	2100	0.98237		2133	2100	39.4967		-28.5427	39.5202	1714	1.96708
2497	0		2135	2100	1.41704		2135	2100	291.13		2135	2100	111.015		2135	2100	0.0248283		2135	2100	0.982874		2135	2100	46.8677		-28.5428	39.5212	1711	1.87316
2496	0		2138	2100	1.39473		2138	2100	291.23		2138	2100	110.669		2138	2100	-0.117695		2138	2100	0.977424		2138	2100	34.7371		-28.5432	39.5222	1709	1.81622
2496	0		2140	2100	1.43732		2140	2100	291.23		2140	2100	110.423		2140	2100	-0.0849849		2140	2100	0.97146		2140	2100	33.6775		-28.5435	39.523	1706	1.8111
2496	0		2144	2100	1.48691		2144	2100	291.33		2144	2100	110.177		2144	2100	-0.0522744		2144	2100	0.966547		2144	2100	34.2488		-28.5438	39.524	1702	1.82272
2495	0		2147	2100	1.40919		2147	2100	291.33		2147	2100	109.93		2147	2100	-0.0195643		2147	2100	0.973779		2147	2100	40.7513		-28.5443	39.5248	1699	1.85541
2495	0		2150	2100	1.42047		2150	2100	291.43		2150	2100	109.685		2150	2100	0.0131461		2150	2100	0.980905		2150	2100	49.5738		-28.5448	39.5257	1697	1.86843
2495	0		2152	2100	1.39159		2152	2100	291.43		2152	2100	109.443		2152	2100	0.0458562		2152	2100	0.988694		2152	2100	35.208		-28.5453	39.5265	1696	1.87705
2495	0		2155	2100	1.4733		2155	2100	291.33		2155	2100	109.245		2155	2100	0.082305		2155	2100	1.00611		2155	2100	29.1749		-28.546	39.5273	1695	1.8936
2495	0		2157	2100	1.31989		2157	2100	291.33		2157	2100	109.097		2157	2100	0.118753		2157	2100	1.0151		2157	2100	38.8587		-28.5467	39.5282	1695	1.89566
2495	0		2160	2100	1.34258		2160	2100	291.33		2160	2100	108.95		2160	2100	0.155202		2160	2100	1.02442		2160	2100	32.9337		-28.5473	39.529	1695	1.86761
2495	0		2162	2100	1.26844		2162	2100	291.33		2162	2100	108.853		2162	2100	0.191651		2162	2100	1.02803		2162	2100	41.5371		-28.548	39.5297	1696	1.82121
2495	0		2164	2100	1.31202		2164	2100	291.33		2164	2100	108.803		2164	2100	0.228099		2164	2100	1.02819		2164	2100	32.7085		-28.5488	39.5303	1696	1.75357
2495	0		2167	2100	1.23699		2167	2100	291.43		2167	2100	108.707		2167	2100	0.184875		2167	2100	1.03713		2167	2100	38.0577		-28.5497	39.531	1696	1.66314
2492	0		2170	2100	1.25353		2170	2100	291.43		2170	2100	108.611		2170	2100	0.141651		2170	2100	1.04338		2170	2100	36.4435		-28.5505	39.5317	1696	1.57731
2492	0		2174	2100	1.26731		2174	2100	291.43		2174	2100	108.562		2174	2100	0.0984262		2174	2100	1.0359		2174	2100	36.0962		-28.5515	39.5323	1695	1.51345
2492	0		2176	2100	1.24894		2176	2100	291.43		2176	2100	108.563		2176	2100	0.0552022		2176	2100	1.03275		2176	2100	35.3216		-28.5523	39.533	1695	1.47585
2493	0		2178	2100	1.2562		2178	2100	291.53		2178	2100	108.514		2178	2100	0.0393142		2178	2100	1.0309		2178	2100	37.1594		-28.5533	39.5335	1694	1.45168
2493	0		2180	2100	1.21078		2180	2100	291.53		2180	2100	108.513		2180	2100	0.0234264		2180	2100	1.0245		2180	2100	32.6195		-28.5543	39.534	1693	1.42888
2493	0		2182	2100	1.22497		2182	2100	291.73		2182	2100	108.461		2182	2100	0.0075385		2182	2100	1.03777		2182	2100	35.9927		-28.5555	39.5345	1692	1.41286
2493	0		2184	2100	1.22861		2184	2100	291.83		2184	2100	108.413		2184	2100	-0.00834927		2184	2100	1.04466		2184	2100	34.6704		-28.5565	39.5348	1691	1.39887
2493	0		2186	2100	1.18909		2186	2100	291.83		2186	2100	108.414		2186	2100	-0.0242372		2186	2100	1.04896		2186	2100	35.6508		-28.5577	39.5353	1690	1.38612
2493	0		2188	2100	1.12961		2188	2100	291.93		2188	2100	108.367		2188	2100	-0.0419941		2188	2100	1.04919		2188	2100	35.373		-28.5587	39.5357	1689	1.37681
2493	0		2190	2100	1.17888		2190	2100	292.03		2190	2100	108.319		2190	2100	-0.0597512		2190	2100	1.03723		2190	2100	36.3741		-28.5633	39.5367	1689	1.39896
2493	0		2193	2100	1.18985		2193	2100	292.03		2193	2100	108.269		2193	2100	-0.0775081		2193	2100	1.0315		2193	2100	34.2567		-28.5645	39.5368	1689	1.4583
2493	0		2195	2100	1.1425		2195	2100	292.13		2195	2100	108.27		2195	2100	-0.0952652		2195	2100	1.03277		2195	2100	37.0936		-28.5657	39.537	1690	1.54626
2493	0		2198	2100	1.14279		2198	2100	292.23		2198	2100	108.176		2198	2100	-0.113022		2198	2100	1.02911		2198	2100	41.2182		-28.567	39.537	1691	1.65236
2493	0		2200	2300	1.20577		2200	2300	291.37		2200	2300	110.238		2200	2300	-0.164048		2200	2300	1.02977		2200	2300	34.0762		-28.5682	39.537	1691	1.77574
2492	0		2203	2300	1.19198		2203	2300	291.47		2203	2300	110.141		2203	2300	-0.194889		2203	2300	1.03493		2203	2300	52.3615		-28.5693	39.537	1692	1.89591
2492	0		2205	2300	1.16142		2205	2300	291.57		2205	2300	110.045		2205	2300	-0.22573		2205	2300	1.02379		2205	2300	37.6706		-28.5705	39.5368	1692	1.99886
2492	0		2208	2300	1.17132		2208	2300	291.57		2208	2300	110.047		2208	2300	-0.256571		2208	2300	1.01998		2208	2300	32.4769		-28.5717	39.5368	1693	2.09219
2492	0		2210	2300	1.08875		2210	2300	291.67		2210	2300	110.047		2210	2300	-0.287412		2210	2300	1.01761		2210	2300	34.3387		-28.5728	39.5367	1693	2.17708
2492	0		2213	2300	1.17983		2213	2300	291.77		2213	2300	109.95		2213	2300	-0.139047		2213	2300	1.01341		2213	2300	33.7512		-28.574	39.5365	1692	2.25667
2492	0		2215	2300	1.04959		2215	2300	291.87		2215	2300	109.857		2215	2300	0.00931658		2215	2300	1.01275		2215	2300	43.8004		-28.5752	39.5362	1692	2.31634
2493	0		2218	2300	1.1182		2218	2300	291.97		2218	2300	109.713		2218	2300	0.157682		2218	2300	1.01564		2218	2300	35.92		-28.5763	39.5358	1691	2.3483
2493	0		2220	2300	1.12044		2220	2300	291.97		2220	2300	109.616		2220	2300	0.306046		2220	2300	1.02485		2220	2300	54.7189		-28.5775	39.5355	1689	2.35215
2493	0		2223	2300	1.07874		2223	2300	292.07		2223	2300	109.519		2223	2300	0.237822		2223	2300	1.02357		2223	2300	29.5396		-28.5782	39.5353	1688	2.33561
2493	0		2225	2300	1.17557		2225	2300	292.07		2225	2300	109.325		2225	2300	0.169598		2225	2300	1.00943		2225	2300	30.8458		-28.5797	39.5348	1686	2.30892
2493	0		2227	2300	1.29876		2227	2300	292.07		2227	2300	109.179		2227	2300	0.101373		2227	2300	1.00504		2227	2300	33.933		-28.5807	39.5343	1684	2.26918
2493	0		2229	2300	1.35496		2229	2300	292.07		2229	2300	109.083		2229	2300	0.0331484		2229	2300	1.00462		2229	2300	32.6356		-28.5817	39.5338	1682	2.22686
2493	0		2232	2300	1.23147		2232	2300	292.07		2232	2300	108.984		2232	2300	-0.0350755		2232	2300	1.00164		2232	2300	36.5121		-28.5827	39.5333	1680	2.17655
2494	0		2234	2300	1.22393		2234	2300	291.97		2234	2300	108.836		2234	2300	-0.0687206		2234	2300	1.00456		2234	2300	43.0141		-28.5837	39.5328	1679	2.10938
2494	0		2236	2300	1.25283		2236	2300	292.07		2236	2300	108.687		2236	2300	-0.102365		2236	2300	1.00817		2236	2300	32.4516		-28.5845	39.5323	1678	1.99481
2494	0		2238	2300	1.25321		2238	2300	292.07		2238	2300	108.589		2238	2300	-0.13601		2238	2300	1.01898		2238	2300	41.6477		-28.5855	39.5317	1677	1.88241
2497	0		2238	2300	1.12852		2238	2300	292.07		2238	2300	108.494		2238	2300	-0.169655		2238	2300	1.01523		2238	2300	30.3447		-28.588	39.5297	1667	1.75669
2497	0		2238	2300	1.20357		2238	2300	292.07		2238	2300	108.447		2238	2300	-0.2033		2238	2300	0.996316		2238	2300	35.2032		-28.5887	39.5288	1662	1.56134
2497	0		2238	2300	1.22874		2238	2300	292.07		2238	2300	108.448		2238	2300	-0.139048		2238	2300	1.00365		2238	2300	29.9124		-28.5893	39.5282	1657	1.49715
2497	0		2238	2300	1.12498		2238	2300	292.17		2238	2300	108.398		2238	2300	-0.0747951		2238	2300	1.01905		2238	2300	31.0807		-28.5902	39.5273	1651	1.45559
2497	0		2238	2300	1.10541		2238	2300	292.17		2238	2300	108.349		2238	2300	-0.0105431		2238	2300	1.02164		2238	2300	37.9879		-28.5802	39.4953	1652	1.42551
2497	0		2238	2300	1.13472		2238	2300	292.27		2238	2300	108.351		2238	2300	0.0537095		2238	2300	1.02156		2238	2300	33.2881		-28.5783	39.4932	1651	1.38819
2497	0		2238	2300	1.07304		2238	2300	292.27		2238	2300	108.303		2238	2300	0.00324245		2238	2300	1.01742		2238	2300	29.2042		-28.5777	39.4923	1651	1.39156
2496	0		2238	2300	1.06389		2238	2300	292.27		2238	2300	108.252		2238	2300	-0.0472251		2238	2300	1.01266		2238	2300	27.8205		-28.577	39.4917	1651	1.25958
2496	0		2238	2300	1.08235		2238	2300	292.27		2238	2300	108.253		2238	2300	-0.0976926		2238	2300	1.01606		2238	2300	26.5826		-28.5712	39.485	1656	1.14864
2495	0		2238	2300	1.06729		2238	2300	292.27		2238	2300	108.206		2238	2300	-0.14816		2238	2300	1.01812		2238	2300	28.63		-28.5707	39.4842	1655	1.0296
2495	0		2238	2300	1.05809		2238	2300	292.27		2238	2300	108.155		2238	2300	-0.198627		2238	2300	1.02274		2238	2300	60.0444		-28.57	39.4835	1656	0.937681
2494	0		2238	2300	1.02656		2238	2300	292.27		2238	2300	108.155		2238	2300	-0.200496		2238	2300	1.03005		2238	2300	26.9047		-28.5668	39.4798	1657	0.891714
2494	6.65861e-07		2238	2300	1.06044		2238	2300	292.37		2238	2300	108.155		2238	2300	-0.202365		2238	2300	1.01384		2238	2300	34.4045		-28.5662	39.479	1657	0.885628
2493	1.41494e-06		2238	2300	1.1316		2238	2300	292.27		2238	2300	108.055		2238	2300	-0.204234		2238	2300	1.00111		2238	2300	43.7695		-28.5658	39.4787	1657	0.910745
2493	0		2238	2300	1.17274		2238	2300	292.37		2238	2300	108.006		2238	2300	-0.206104		2238	2300	1.00043		2238	2300	27.4403		-28.5648	39.4777	1658	0.954694
2492	0		2238	2300	1.12565		2238	2300	292.27		2238	2300	108.056		2238	2300	-0.207973		2238	2300	0.995053		2238	2300	27.4909		-28.5642	39.4768	1658	1.00987
2490	0		2238	2300	1.1389		2238	2300	292.37		2238	2300	108.109		2238	2300	-0.19115		2238	2300	1.0001		2238	2300	26.3792		-28.5635	39.4762	1658	1.07268
2488	0		2289	2300	1.27449		2289	2300	292.37		2289	2300	108.165		2289	2300	-0.174328		2289	2300	1.00501		2289	2300	24.5621		-28.5628	39.4755	1657	1.35282
2486	0		2292	2300	1.18803		2292	2300	292.37		2292	2300	108.166		2292	2300	-0.157505		2292	2300	0.997398		2292	2300	25.6235		-28.5622	39.4748	1655	1.6104
2483	0		2296	2300	1.18011		2296	2300	292.37		2296	2300	108.166		2296	2300	-0.140683		2296	2300	0.988355		2296	2300	36.1893		-28.1797	39.1627	1651	1.86709
2480	0		2300	2300	1.15		2300	2300	292.47		2300	2300	108.167		2300	2300	-0.123861		2300	2300	0.994762		2300	2300	25.4026		-28.1805	39.1632	1651	2.1224
2477	0		2303	2300	1.2014		2303	2300	292.47		2303	2300	108.118		2303	2300	-0.104001		2303	2300	1.00155		2303	2300	24.2664		-28.1813	39.1637	1651	2.23504
2474	0		2307	2300	1.19407		2307	2300	292.47		2307	2300	108.065		2307	2300	-0.084141		2307	2300	1.01059		2307	2300	22.5966		-28.1822	39.1643	1651	2.12033
2467	0		2311	2300	1.05296		2311	2300	292.57		2311	2300	108.059		2311	2300	-0.0642811		2311	2300	1.00672		2311	2300	24.9825		-28.0912	39.094	1652	2.00083
2464	0		2315	2300	1.12091		2315	2300	292.57		2315	2300	108.103		2315	2300	-0.0444214		2315	2300	0.996952		2315	2300	38.9859		-28.0902	39.0942	1655	1.87197
2460	0		2319	2300	1.04493		2319	2300	292.57		2319	2300	108.155		2319	2300	0.0546444		2319	2300	1.00209		2319	2300	25.2808		-28.0892	39.0942	1658	1.73406
2457	0		2323	2300	1.05614		2323	2300	292.57		2323	2300	108.21		2323	2300	0.153709		2323	2300	1.00396		2323	2300	21.2379		-28.0882	39.0943	1661	1.73423
2454	0		2327	2300	1.03837		2327	2300	292.57		2327	2300	108.31		2327	2300	0.252775		2327	2300	1.01302		2327	2300	26.9221		-28.0872	39.0943	1664	1.74006
2451	0		2331	2300	1.07585		2331	2300	292.57		2331	2300	108.457		2331	2300	0.35184		2331	2300	1.02374		2331	2300	25.9286		-28.0863	39.0947	1667	1.74477
2449	0		2335	2300	1.05097		2335	2300	292.67		2335	2300	108.603		2335	2300	0.450906		2335	2300	1.02492		2335	2300	20.32		-28.0853	39.0948	1670	1.74606
2446	0		2339	2300	1.06839		2339	2300	292.67		2339	2300	108.799		2339	2300	0.350906		2339	2300	1.01785		2339	2300	21.3194		-28.0845	39.0952	1673	1.7523
2443	0		2343	2300	1.01394		2343	2300	292.67		2343	2300	108.949		2343	2300	0.250906		2343	2300	1.02686		2343	2300	16.8992		-28.0835	39.0953	1676	1.76389
2441	0		2347	2300	0.998452		2347	2300	292.67		2347	2300	109		2347	2300	0.150906		2347	2300	1.0338		2347	2300	15.9566		-28.0827	39.0957	1679	1.77499
2438	0		2351	2300	1.00718		2351	2300	292.67		2351	2300	109.149		2351	2300	0.0509058		2351	2300	1.05297		2351	2300	23.7864		-28.0818	39.0962	1682	1.78794
2436	0		2356	2300	1.08501		2356	2300	292.67		2356	2300	109.292		2356	2300	-0.0490944		2356	2300	1.06039		2356	2300	16.256		-28.081	39.0965	1685	1.80648
2434	0		2360	2300	1.07121		2360	2300	292.67		2360	2300	109.385		2360	2300	-0.0911503		2360	2300	1.06076		2360	2300	16.4746		-28.0802	39.097	1688	1.82542
2431	0		2364	2300	1.07837		2364	2300	292.67		2364	2300	109.124		2364	2300	-0.133207		2364	2300	1.05016		2364	2300	17.1291		-28.0795	39.0975	1691	1.83431
2429	0		2369	2300	1.06657		2369	2300	292.67		2369	2300	108.665		2369	2300	-0.175262		2369	2300	1.03606		2369	2300	17.7161		-28.0788	39.098	1694	1.83642
2426	0		2373	2300	1.11006		2373	2300	292.67		2373	2300	108.474		2373	2300	-0.217319		2373	2300	1.02591		2373	2300	26.5359		-28.0782	39.0985	1697	1.83525
2424	0		2378	2300	1.12545		2378	2300	292.77		2378	2300	109.031		2378	2300	-0.200496		2378	2300	1.02205		2378	2300	34.6444		-28.0775	39.0992	1700	1.84026
2422	1.31976e-06		2382	2300	1.06708		2382	2300	292.77		2382	2300	109.797		2382	2300	-0.183674		2382	2300	1.02273		2382	2300	19.0044		-28.077	39.0997	1703	1.84911
2420	2.80448e-06		2387	2300	1.20162		2387	2300	292.77		2387	2300	109.979		2387	2300	-0.166851		2387	2300	1.00434		2387	2300	20.2025		-28.0763	39.1003	1706	1.85779
2417	0		2391	2300	1.19911		2391	2300	292.77		2391	2300	110.046		2391	2300	-0.150029		2391	2300	1.00627		2391	2300	19.0766		-28.0758	39.101	1708	1.86548
2415	0		2395	2300	1.13296		2395	2300	292.77		2395	2300	110.088		2395	2300	-0.133206		2395	2300	1.00455		2395	2300	16.9643		-28.0755	39.1017	1711	1.87656
2413	0		2400	2500	0.94425		2400	2500	292.76		2400	2500	109.364		2400	2500	-0.0419227		2400	2500	1.0169		2400	2500	17.6481		-28.075	39.1023	1713	1.88776
2411	0		2404	2500	0.927301		2404	2500	292.76		2404	2500	109.505		2404	2500	-0.0269695		2404	2500	1.02252		2404	2500	18.4359		-28.0747	39.103	1716	1.90249
2409	6.27245e-07		2409	2500	0.961095		2409	2500	292.86		2409	2500	109.68		2409	2500	-0.0120161		2409	2500	1.04469		2409	2500	15.4216		-28.0743	39.1037	1718	1.92226
2407	1.33291e-06		2414	2500	0.870526		2414	2500	292.86		2414	2500	109.816		2414	2500	0.00293723		2414	2500	1.06397		2414	2500	14.8343		-28.0742	39.1045	1721	1.94905
2405	6.24843e-07		2419	2500	0.924366		2419	2500	292.86		2419	2500	109.861		2419	2500	0.0178904		2419	2500	1.0834		2419	2500	14.0146		-28.0738	39.1052	1724	1.98699
2403	1.32781e-06		2423	2500	0.891448		2423	2500	292.86		2423	2500	109.862		2423	2500	-0.0218293		2423	2500	1.08571		2423	2500	12.7546		-28.0738	39.106	1726	2.02362
2400	0		2428	2500	0.887421		2428	2500	292.96		2428	2500	109.911		2428	2500	-0.0615488		2428	2500	1.06651		2428	2500	11.8305		-28.0737	39.1067	1728	2.04505
2398	0		2434	2500	0.769002		2434	2500	292.96		2434	2500	110.01		2434	2500	-0.101269		2434	2500	1.06889		2434	2500	33.858		-28.0737	39.1075	1731	2.06238
2396	0		2439	2500	0.794249		2439	2500	292.96		2439	2500	110.156		2439	2500	-0.140988		2439	2500	1.04841		2439	2500	16.4176		-28.0737	39.1082	1733	2.06587
2394	6.2414e-07		2444	2500	0.917463		2444	2500	292.96		2444	2500	110.352		2444	2500	-0.0905207		2444	2500	1.03536		2444	2500	10.9125		-28.0737	39.109	1735	2.05533
2392	1.32629e-06		2449	2500	0.915588		2449	2500	292.96		2449	2500	110.501		2449	2500	-0.0400537		2449	2500	1.01602		2449	2500	12.8332		-28.0738	39.1097	1738	2.03758
2390	1.24139e-07		2454	2500	0.884661		2454	2500	292.96		2454	2500	110.548		2454	2500	0.0104139		2454	2500	1.00603		2454	2500	13.3073		-28.074	39.1105	1740	2.02223
2388	2.63795e-07		2459	2500	0.87106		2459	2500	292.96		2459	2500	110.598		2459	2500	0.0608809		2459	2500	0.986107		2459	2500	10.9181		-28.0742	39.1112	1742	2.00652
2386	2.34791e-06		2464	2500	0.82418		2464	2500	292.96		2464	2500	110.746		2464	2500	0.111348		2464	2500	0.975981		2464	2500	10.0694		-28.0745	39.112	1744	1.98513
2383	4.98934e-06		2469	2500	0.834113		2469	2500	292.96		2469	2500	110.893		2469	2500	0.0926569		2469	2500	0.949295		2469	2500	10.4765		-28.0748	39.1127	1746	1.94765
2381	6.19314e-07		2474	2500	0.850438		2474	2500	293.06		2474	2500	110.941		2474	2500	0.0739652		2474	2500	0.95285		2474	2500	9.61733		-28.0752	39.1133	1748	1.89294
2379	1.31605e-06		2478	2500	0.794293		2478	2500	293.06		2478	2500	111.039		2478	2500	0.0552735		2478	2500	0.982123		2478	2500	8.7292		-28.0757	39.1142	1750	1.83695
2380	0		2482	2500	0.767056		2482	2500	293.26		2482	2500	111.137		2482	2500	0.0365821		2482	2500	0.993735		2482	2500	13.6696		-28.0762	39.1148	1753	1.77545
2378	0		2487	2500	0.75586		2487	2500	293.26		2487	2500	111.187		2487	2500	0.0178901		2487	2500	1.01028		2487	2500	10.5702		-28.0767	39.1155	1755	1.73097
2376	3.59211e-06		2491	2500	0.749252		2491	2500	293.36		2491	2500	111.283		2491	2500	-0.0634178		2491	2500	1.0167		2491	2500	13.8834		-28.0772	39.116	1758	1.70416
2373	8.3471e-06		2493	2500	0.75349		2493	2500	293.46		2493	2500	111.281		2493	2500	-0.144727		2493	2500	1.01897		2493	2500	12.1075		-28.0778	39.1167	1760	1.69398
2371	1.51669e-06		2498	2500	0.806935		2498	2500	293.56		2498	2500	111.23		2498	2500	-0.226035		2498	2500	1.01322		2498	2500	10.5639		-28.0785	39.1173	1763	1.69328
2369	0		2502	2500	0.752582		2502	2500	293.66		2502	2500	111.228		2502	2500	-0.307343		2502	2500	1.00622		2502	2500	13.3562		-28.0792	39.1178	1766	1.70054
2366	0		2505	2500	0.805528		2505	2500	293.76		2505	2500	111.179		2505	2500	-0.388651		2505	2500	0.987535		2505	2500	11.6153		-28.08	39.1183	1768	1.70604
2360	0		2507	2500	0.781457		2507	2500	293.86		2507	2500	111.03		2507	2500	-0.207577		2507	2500	0.987659		2507	2500	9.51671		-28.0807	39.1188	1771	1.71827
2358	1.72795e-06		2510	2500	0.751139		2510	2500	293.96		2510	2500	110.882		2510	2500	-0.0265029		2510	2500	0.98708		2510	2500	9.25603		-28.0815	39.1193	1774	1.74978
2356	3.67189e-06		2512	2500	0.727089		2512	2500	294.06		2512	2500	110.833		2512	2500	0.154573		2512	2500	0.987109		2512	2500	9.26598		-28.0823	39.1198	1777	1.79685
2353	0		2513	2500	0.817729		2513	2500	294.16		2513	2500	110.784		2513	2500	0.335647		2513	2500	0.994304		2513	2500	8.96076		-28.0833	39.1202	1780	1.85313
2351	0		2518	2500	0.771306		2518	2500	294.16		2518	2500	110.636		2518	2500	0.288919		2518	2500	1.00424		2518	2500	9.27418		-28.0842	39.1205	1783	1.9087
2349	7.61376e-07		2519	2500	0.871367		2519	2500	294.16		2519	2500	110.488		2519	2500	0.242189		2519	2500	1.00968		2519	2500	10.6986		-28.0852	39.1208	1786	1.95606
2346	1.61793e-06		2520	2500	0.830472		2520	2500	294.36		2520	2500	110.488		2520	2500	0.195461		2520	2500	1.01958		2520	2500	9.62671		-28.086	39.1212	1789	1.98309
2344	0		2522	2500	0.894178		2522	2500	294.46		2522	2500	110.585		2522	2500	0.148731		2522	2500	1.03384		2522	2500	8.93591		-28.087	39.1213	1792	1.98877
2341	1.41193e-05		2523	2500	0.833424		2523	2500	294.46		2523	2500	110.585		2523	2500	0.102003		2523	2500	1.04242		2523	2500	11.4199		-28.088	39.1217	1795	2.38656
2343	3.00031e-05		2520	2500	0.895675		2520	2500	294.56		2520	2500	110.489		2520	2500	0.0702268		2520	2500	1.04943		2520	2500	8.31321		-28.089	39.1218	1797	2.80334
2340	0		2521	2500	0.922715		2521	2500	294.66		2521	2500	110.44		2521	2500	0.0384513		2521	2500	1.07191		2521	2500	6.36642		-28.5793	39.4857	1795	3.22286
2338	0		2522	2500	0.851034		2522	2500	294.66		2522	2500	110.439		2522	2500	0.00667542		2522	2500	1.08709		2522	2500	6.37843		-28.5785	39.4848	1789	3.66559
2335	5.28078e-06		2527	2500	0.862807		2527	2500	294.76		2527	2500	110.489		2527	2500	-0.0251001		2527	2500	1.09035		2527	2500	5.94327		-28.5777	39.4842	1783	4.13859
2333	1.12216e-05		2529	2500	0.773432		2529	2500	294.76		2529	2500	110.59		2529	2500	-0.0568759		2529	2500	1.09002		2529	2500	5.6943		-28.5768	39.4833	1778	4.22289
2332	0		2530	2500	0.810905		2530	2500	294.86		2530	2500	110.688		2530	2500	-0.01482		2530	2500	1.09771		2530	2500	5.67737		-28.576	39.4825	1774	4.28731
2329	0		2532	2500	0.776609		2532	2500	294.96		2532	2500	110.786		2532	2500	0.0272363		2532	2500	1.12727		2532	2500	5.12697		-28.575	39.4818	1769	4.35107
2327	0		2534	2500	0.863086		2534	2500	294.96		2534	2500	110.935		2534	2500	0.0692925		2534	2500	1.14487		2534	2500	15.1962		-28.5742	39.481	1765	4.42906
2324	6.13598e-07		2535	2500	0.823161		2535	2500	295.06		2535	2500	111.036		2535	2500	0.111348		2535	2500	1.15574		2535	2500	3.93698		-28.5732	39.4802	1761	4.49089
2321	4.76093e-06		2537	2500	0.842569		2537	2500	295.06		2537	2500	111.138		2537	2500	0.0122826		2537	2500	1.16675		2537	2500	5.10185		-28.5723	39.4795	1759	4.52649
2319	7.3462e-06		2539	2500	0.811759		2539	2500	295.06		2539	2500	111.188		2539	2500	-0.0867824		2539	2500	1.18832		2539	2500	9.80715		-28.5715	39.4787	1756	4.48755
2316	1.73106e-06		2540	2500	0.895931		2540	2500	295.06		2540	2500	111.338		2540	2500	-0.185848		2540	2500	1.1978		2540	2500	4.73295		-28.5705	39.478	1754	4.32758
2314	4.2991e-06		2542	2500	0.904027		2542	2500	295.16		2542	2500	111.536		2542	2500	-0.284913		2542	2500	1.19736		2542	2500	4.709		-28.5697	39.4772	1752	4.01673
2311	4.81463e-06		2545	2500	0.929529		2545	2500	295.16		2545	2500	111.586		2545	2500	-0.383979		2545	2500	1.19151		2545	2500	4.2503		-28.5687	39.4765	1749	3.58777
2309	8.03949e-06		2547	2500	0.846883		2547	2500	295.26		2547	2500	111.639		2547	2500	-0.351269		2547	2500	1.19296		2547	2500	4.40227		-28.5678	39.4757	1746	3.14422
2307	1.29817e-06		2549	2500	0.846187		2549	2500	295.26		2549	2500	111.689		2549	2500	-0.318558		2549	2500	1.16795		2549	2500	3.92884		-28.5668	39.475	1743	2.75061
2304	0		2551	2500	0.792973		2551	2500	295.26		2551	2500	111.789		2551	2500	-0.285848		2551	2500	1.14328		2551	2500	4.6849		-28.566	39.4742	1740	2.45121
2302	1.72359e-06		2549	2500	0.926205		2549	2500	295.26		2549	2500	111.89		2549	2500	-0.253138		2549	2500	1.1211		2549	2500	3.19761		-28.565	39.4735	1738	2.255
2300	3.66264e-06		2551	2500	0.875462		2551	2500	295.36		2551	2500	111.938		2551	2500	-0.220428		2551	2500	1.11908		2551	2500	4.48204		-28.564	39.4727	1736	2.15594
2298	1.71877e-06		2553	2500	0.864569		2553	2500	295.26		2553	2500	112.037		2553	2500	-0.169026		2553	2500	1.11506		2553	2500	4.14937		-28.5632	39.472	1735	2.07289
2296	7.14667e-06		2555	2500	0.925679		2555	2500	295.36		2555	2500	112.09		2555	2500	-0.117623		2555	2500	1.11858		2555	2500	4.03729		-28.5622	39.4712	1735	2.00328
2294	7.42531e-06		2557	2500	0.808349		2557	2500	295.26		2557	2500	112.042		2557	2500	-0.0662218		2557	2500	1.10692		2557	2500	4.23398		-28.5613	39.4705	1735	1.9557
2291	0		2559	2500	0.989212		2559	2500	295.36		2559	2500	112.042		2559	2500	-0.0148196		2559	2500	1.10244		2559	2500	4.46784		-28.5603	39.4698	1736	1.92511
2289	1.57272e-06		2561	2500	0.808914		2561	2500	295.36		2561	2500	112.089		2561	2500	0.036582		2561	2500	1.12272		2561	2500	4.61871		-28.5595	39.469	1737	1.91211
2287	3.34208e-06		2563	2500	0.917336		2563	2500	295.36		2563	2500	112.137		2563	2500	0.036582		2563	2500	1.13364		2563	2500	4.61069		-28.5585	39.4683	1739	1.89936
2285	0		2565	2500	0.859182		2565	2500	295.36		2565	2500	112.137		2565	2500	0.036582		2565	2500	1.15261		2565	2500	4.3014		-28.5577	39.4675	1740	1.88331
2282	1.22137e-07		2567	2500	0.898149		2567	2500	295.36		2567	2500	112.137		2567	2500	0.036582		2567	2500	1.13481		2567	2500	3.79899		-28.5567	39.4668	1742	1.85943
2280	2.5954e-07		2569	2500	0.758798		2569	2500	295.36		2569	2500	112.088		2569	2500	0.036582		2569	2500	1.12126		2569	2500	33.7245		-28.5558	39.4662	1744	1.82688
2278	6.11149e-07		2571	2500	0.886549		2571	2500	295.36		2571	2500	112.089		2571	2500	0.0870494		2571	2500	1.08936		2571	2500	4.28471		-28.5548	39.4653	1745	1.78586
2275	1.29869e-06		2573	2500	0.812735		2573	2500	295.36		2573	2500	112.14		2573	2500	0.137516		2573	2500	1.07401		2573	2500	4.05047		-28.554	39.4647	1747	1.75896
2273	5.21578e-06		2574	2500	0.78286		2574	2500	295.36		2574	2500	112.141		2574	2500	0.187984		2574	2500	1.03752		2574	2500	5.16255		-28.553	39.464	1748	1.75198
2271	1.10836e-05		2576	2500	0.798264		2576	2500	295.36		2576	2500	112.141		2576	2500	0.238451		2576	2500	1.02775		2576	2500	4.68466		-28.5522	39.4633	1749	1.7662
2269	0		2578	2500	0.879679		2578	2500	295.36		2578	2500	112.189		2578	2500	0.288919		2578	2500	1.02282		2578	2500	6.39125		-28.5512	39.4625	1750	1.79192
2268	8.57919e-07		2579	2500	0.902108		2579	2500	295.46		2579	2500	112.189		2579	2500	0.273031		2579	2500	0.997254		2579	2500	6.62346		-28.5503	39.4618	1750	1.83695
2266	1.82308e-06		2581	2500	0.908345		2581	2500	295.36		2581	2500	112.186		2581	2500	0.257143		2581	2500	0.987113		2581	2500	5.54072		-28.5495	39.4612	1750	1.89578
2264	0		2582	2500	0.912827		2582	2500	295.36		2582	2500	112.232		2582	2500	0.241255		2582	2500	0.98999		2582	2500	8.89124		-28.5485	39.4605	1751	1.98112
2262	0		2584	2500	0.848918		2584	2500	295.46		2584	2500	112.234		2584	2500	0.225367		2584	2500	1.01321		2584	2500	4.94883		-28.5477	39.4597	1751	2.11752
2260	0		2585	2500	0.856793		2585	2500	295.36		2585	2500	112.232		2585	2500	0.209479		2585	2500	1.03879		2585	2500	3.90179		-28.5467	39.459	1751	2.2793
2258	0		2587	2500	0.917053		2587	2500	295.46		2587	2500	112.23		2587	2500	0.105508		2587	2500	1.05391		2587	2500	3.54241		-28.5458	39.4583	1751	2.43976
2255	0		2588	2500	0.915512		2588	2500	295.46		2588	2500	112.282		2588	2500	0.00153505		2588	2500	1.06927		2588	2500	3.88787		-28.5448	39.4577	1750	2.54971
2253	0		2588	2500	0.929128		2588	2500	295.46		2588	2500	112.333		2588	2500	-0.102436		2588	2500	1.10215		2588	2500	5.61016		-28.544	39.457	1750	2.61379
2251	0		2588	2500	0.929016		2588	2500	295.46		2588	2500	112.332		2588	2500	-0.206409		2588	2500	1.11968		2588	2500	6.22861		-28.5432	39.4562	1750	2.6008
2248	1.22132e-07		2588	2500	0.965509		2588	2500	295.56		2588	2500	112.333		2588	2500	-0.140054		2588	2500	1.12397		2588	2500	8.50655		-28.5422	39.4555	1750	2.55443
2246	8.70453e-07		2588	2500	0.871457		2588	2500	295.56		2588	2500	112.333		2588	2500	-0.0736983		2588	2500	1.13575		2588	2500	9.37273		-28.5413	39.4548	1749	2.50094
2243	1.29822e-06		2588	2500	0.859757		2588	2500	295.66		2588	2500	112.334		2588	2500	-0.00734352		2588	2500	1.13093		2588	2500	8.86962		-28.5405	39.4542	1749	2.4792
2241	1.22716e-07		2588	2500	0.877256		2588	2500	295.66		2588	2500	112.384		2588	2500	0.059012		2588	2500	1.14361		2588	2500	12.3034		-28.5395	39.4535	1749	2.47114
2238	3.22985e-06		2588	2500	0.837833		2588	2500	295.66		2588	2500	112.386		2588	2500	0.125367		2588	2500	1.14669		2588	2500	10.3115		-28.5387	39.4528	1748	2.48407
2236	6.30929e-06		2588	2500	0.867675		2588	2500	295.76		2588	2500	112.288		2588	2500	0.0244326		2588	2500	1.13927		2588	2500	4.98306		-28.5377	39.4522	1748	2.52271
2233	0		2588	2500	0.786286		2588	2500	295.76		2588	2500	112.289		2588	2500	-0.0765025		2588	2500	1.13845		2588	2500	5.36349		-28.5368	39.4515	1747	2.54491
2231	0		2588	2500	0.71907		2588	2500	295.76		2588	2500	112.389		2588	2500	-0.177437		2588	2500	1.13759		2588	2500	5.3901		-28.5358	39.4507	1747	2.60222
2228	0		2588	2500	0.731236		2588	2500	295.76		2588	2500	112.489		2588	2500	-0.278372		2588	2500	1.12675		2588	2500	4.45956		-28.535	39.45	1747	2.67875
2225	0		2588	2500	0.754703		2588	2500	295.76		2588	2500	112.588		2588	2500	-0.379306		2588	2500	1.13437		2588	2500	4.4538		-28.534	39.4493	1747	2.76302
2223	1.5063e-05		2588	2500	0.829673		2588	2500	295.76		2588	2500	112.687		2588	2500	-0.327904		2588	2500	1.13399		2588	2500	6.29829		-28.5332	39.4487	1747	2.8239
2220	3.20088e-05		2588	2500	0.671493		2588	2500	295.76		2588	2500	112.786		2588	2500	-0.276502		2588	2500	1.12008		2588	2500	9.87011		-28.5322	39.448	1748	2.8607
2217	0		2588	2500	0.776436		2588	2500	295.76		2588	2500	112.836		2588	2500	-0.2251		2588	2500	1.12		2588	2500	6.86523		-28.5313	39.4473	1748	2.83937
2214	0		2588	2500	0.852903		2588	2500	295.76		2588	2500	112.837		2588	2500	-0.173699		2588	2500	1.10656		2588	2500	6.02175		-28.5303	39.4468	1749	2.79391
2212	0		2588	2500	0.770403		2588	2500	295.76		2588	2500	112.888		2588	2500	-0.122297		2588	2500	1.12046		2588	2500	4.47735		-28.5295	39.4462	1746	2.73205
2208	0		2588	2500	0.714151		2588	2500	295.76		2588	2500	112.889		2588	2500	-0.166689		2588	2500	1.13416		2588	2500	3.69881		-28.5285	39.4455	1746	2.65776
2205	0		2588	2500	0.85765		2588	2500	295.86		2588	2500	112.891		2588	2500	-0.211082		2588	2500	1.13419		2588	2500	3.48599		-28.5277	39.4448	1746	2.62463
2202	0		2588	2500	0.772031		2588	2500	295.86		2588	2500	112.941		2588	2500	-0.255474		2588	2500	1.13588		2588	2500	5.21841		-28.5267	39.4442	1747	2.61001
2199	0		2588	2500	0.804482		2588	2500	295.86		2588	2500	112.943		2588	2500	-0.299867		2588	2500	1.16034		2588	2500	3.59564		-28.5257	39.4435	1747	2.59521
2196	1.74378e-06		2588	2500	0.757829		2588	2500	295.86		2588	2500	112.945		2588	2500	-0.265287		2588	2500	1.16543		2588	2500	4.62219		-28.5248	39.4428	1747	2.58626
2193	5.1262e-06		2588	2500	0.909164		2588	2500	295.86		2588	2500	112.893		2588	2500	-0.230708		2588	2500	1.18942		2588	2500	3.13832		-28.5238	39.4422	1748	2.59327
2189	3.01892e-06		2588	2500	0.803938		2588	2500	295.96		2588	2500	112.841		2588	2500	-0.196128		2588	2500	1.18883		2588	2500	3.63835		-28.523	39.4415	1748	2.61618
2186	0		2588	2500	0.896374		2588	2500	295.96		2588	2500	112.888		2588	2500	-0.161549		2588	2500	1.21192		2588	2500	3.74446		-28.522	39.441	1748	2.67619
2182	0		2588	2500	0.816105		2588	2500	295.96		2588	2500	112.986		2588	2500	-0.126969		2588	2500	1.22288		2588	2500	3.56944		-28.5212	39.4403	1748	2.75235
2179	8.14666e-07		2588	2500	0.85975		2588	2500	295.96		2588	2500	113.036		2588	2500	-0.0606145		2588	2500	1.21551		2588	2500	4.12909		-28.5202	39.4397	1748	2.84376
2175	1.73115e-06		2588	2500	0.846851		2588	2500	295.96		2588	2500	113.042		2588	2500	0.00574099		2588	2500	1.21846		2588	2500	2.88143		-28.5193	39.439	1748	2.95196
2171	0		2588	2500	0.772014		2588	2500	296.06		2588	2500	113.045		2588	2500	0.0720958		2588	2500	1.2188		2588	2500	3.09229		-28.5183	39.4383	1748	3.03973
2167	0		2588	2500	0.818511		2588	2500	296.06		2588	2500	113.043		2588	2500	0.138451		2588	2500	1.22888		2588	2500	4.39819		-28.5175	39.4377	1748	3.06981
2163	0		2588	2500	0.846054		2588	2500	296.06		2588	2500	113.088		2588	2500	0.204806		2588	2500	1.21781		2588	2500	3.58194		-28.5165	39.4372	1748	2.93668
2159	1.73594e-06		2661	2700	0.885057		2661	2700	296.22		2661	2700	114.074		2661	2700	0.0795075		2661	2700	1.2086		2661	2700	4.53347		-28.5157	39.4365	1748	2.63688
2156	3.68891e-06		2664	2700	0.884367		2664	2700	296.22		2664	2700	114.08		2664	2700	-0.0466614		2664	2700	1.19333		2664	2700	5.46794		-28.5147	39.4358	1748	2.29191
2152	0		2668	2700	0.823067		2668	2700	296.22		2668	2700	114.08		2668	2700	-0.172829		2668	2700	1.20448		2668	2700	5.72021		-28.5138	39.4352	1747	1.91908
2148	7.36959e-07		2672	2700	0.890564		2672	2700	296.32		2672	2700	114.078		2672	2700	-0.298997		2672	2700	1.17354		2672	2700	5.04217		-28.5128	39.4345	1747	1.64112
2144	1.56605e-06		2676	2700	0.909578		2676	2700	296.32		2676	2700	114.078		2676	2700	-0.165353		2676	2700	1.1623		2676	2700	4.93357		-28.512	39.434	1746	1.53498
2141	8.1978e-06		2680	2700	0.883717		2680	2700	296.42		2680	2700	114.079		2680	2700	-0.0317072		2680	2700	1.1544		2680	2700	4.44892		-28.5047	39.4288	1746	1.66939
2137	2.09955e-05		2684	2700	0.875218		2684	2700	296.42		2684	2700	114.127		2684	2700	0.101937		2684	2700	1.14419		2684	2700	5.41209		-28.5037	39.4282	1746	1.83383
2134	7.59744e-06		2689	2700	0.907483		2689	2700	296.52		2689	2700	114.125		2689	2700	0.235583		2689	2700	1.15761		2689	2700	5.06436		-28.5028	39.4277	1745	1.96349
2131	0		2693	2700	0.987093		2693	2700	296.52		2693	2700	114.126		2693	2700	0.369227		2693	2700	1.16734		2693	2700	6.22963		-28.5018	39.427	1745	1.97379
2128	0		2697	2700	0.99432		2697	2700	296.52		2697	2700	114.077		2697	2700	0.286049		2697	2700	1.15171		2697	2700	4.32253		-28.5008	39.4263	1745	1.90791
2125	0		2702	2700	1.03619		2702	2700	296.62		2702	2700	114.03		2702	2700	0.202872		2702	2700	1.15749		2702	2700	4.47527		-28.5	39.4258	1745	1.81307
2122	0		2706	2700	1.04663		2706	2700	296.72		2706	2700	114.031		2706	2700	0.119694		2706	2700	1.15814		2706	2700	4.80509		-28.499	39.4252	1745	1.77633
2120	7.91053e-07		2710	2700	0.936688		2710	2700	296.72		2710	2700	114.029		2710	2700	0.0365172		2710	2700	1.15184		2710	2700	5.26471		-28.4802	39.4132	1743	1.85
2119	5.16594e-06		2714	2700	0.893314		2714	2700	296.82		2714	2700	113.978		2714	2700	-0.0466608		2714	2700	1.17285		2714	2700	5.68871		-28.4792	39.4127	1743	2.07153
2117	1.08558e-05		2718	2700	0.847398		2718	2700	296.82		2718	2700	113.977		2718	2700	0.101003		2718	2700	1.19341		2718	2700	4.97551		-28.4783	39.412	1743	2.37717
2116	1.14488e-05		2723	2700	0.908907		2723	2700	296.82		2723	2700	114.029		2723	2700	0.248666		2723	2700	1.2078		2723	2700	4.81161		-28.4773	39.4113	1743	2.60054
2115	9.35879e-06		2727	2700	0.940272		2727	2700	296.82		2727	2700	114.03		2727	2700	0.396331		2727	2700	1.22565		2727	2700	5.40441		-28.4763	39.4108	1743	2.77659
2114	1.29554e-06		2731	2700	0.940583		2731	2700	296.92		2731	2700	113.977		2731	2700	0.543993		2731	2700	1.23723		2731	2700	11.613		-28.4755	39.4102	1742	2.8877
2112	0		2736	2700	0.897572		2736	2700	296.92		2736	2700	113.875		2736	2700	0.691657		2736	2700	1.24987		2736	2700	5.14068		-28.4745	39.4097	1742	2.86564
2111	0		2740	2700	0.945622		2740	2700	296.92		2740	2700	113.87		2740	2700	0.567826		2740	2700	1.28214		2740	2700	5.4664		-28.4737	39.409	1742	2.66221
2110	6.12333e-07		2745	2700	0.859352		2745	2700	296.92		2745	2700	113.921		2745	2700	0.443993		2745	2700	1.29682		2745	2700	5.54532		-28.4727	39.4085	1742	2.52225
2109	6.42218e-06		2749	2700	0.891719		2749	2700	296.92		2749	2700	113.874		2749	2700	0.320162		2749	2700	1.30709		2749	2700	6.38481		-28.4717	39.4078	1742	2.39234
2108	1.0882e-05		2754	2700	0.954538		2754	2700	297.02		2754	2700	113.825		2754	2700	0.19633		2754	2700	1.33394		2754	2700	5.54474		-28.4708	39.4073	1742	2.24954
2108	0		2759	2700	0.926382		2759	2700	297.02		2759	2700	113.873		2759	2700	0.0963303		2759	2700	1.34355		2759	2700	5.94447		-28.4698	39.4067	1742	2.13991
2107	1.76988e-06		2764	2700	0.805346		2764	2700	297.02		2764	2700	113.871		2764	2700	-0.00367018		2764	2700	1.32931		2764	2700	7.25734		-28.4652	39.4037	1744	2.1941
2107	3.91014e-06		2769	2700	0.934523		2769	2700	297.02		2769	2700	113.823		2769	2700	-0.103671		2769	2700	1.33302		2769	2700	4.48888		-28.4642	39.4032	1744	2.33285
2105	3.16875e-07		2773	2700	0.967872		2773	2700	297.12		2773	2700	113.773		2773	2700	-0.20367		2773	2700	1.33068		2773	2700	4.84371		-28.4633	39.4025	1745	2.38874
2104	6.18445e-07		2778	2700	0.889779		2778	2700	297.12		2778	2700	113.721		2778	2700	-0.30367		2778	2700	1.32922		2778	2700	5.02548		-28.4623	39.402	1745	2.39872
2102	5.47152e-06		2783	2700	0.915873		2783	2700	297.12		2783	2700	113.672		2783	2700	-0.185913		2783	2700	1.30298		2783	2700	5.89983		-28.4615	39.4013	1745	2.40228
2100	8.83442e-06		2787	2700	0.994872		2787	2700	297.22		2787	2700	113.627		2787	2700	-0.0681557		2787	2700	1.2765		2787	2700	3.94612		-28.4605	39.4008	1746	2.38865
2098	6.20003e-07		2792	2700	0.899326		2792	2700	297.32		2792	2700	113.626		2792	2700	0.0496007		2792	2700	1.26142		2792	2700	4.04149		-28.4597	39.4002	1746	2.25309
2096	1.31749e-06		2796	2700	0.866935		2796	2700	297.42		2796	2700	113.671		2796	2700	0.167358		2796	2700	1.23605		2796	2700	3.52416		-28.4587	39.3997	1746	2.17998
2095	0		2801	2900	0.921999		2801	2900	297.02		2801	2900	116.735		2801	2900	0.276209		2801	2900	1.22924		2801	2900	4.04197		-28.4577	39.399	1746	2.17781
2093	0		2805	2900	0.872761		2805	2900	297.12		2805	2900	116.685		2805	2900	0.35448		2805	2900	1.21683		2805	2900	3.2436		-28.4568	39.3985	1746	2.21359
2091	5.84273e-05		2810	2900	0.942423		2810	2900	297.22		2810	2900	116.735		2810	2900	0.432751		2810	2900	1.23038		2810	2900	10.5643		-28.4558	39.3978	1746	2.27722
2090	0.000124157		2814	2900	0.892718		2814	2900	297.22		2814	2900	116.734		2814	2900	0.511022		2814	2900	1.25055		2814	2900	3.77091		-28.455	39.3973	1746	2.36067
2088	0		2818	2900	0.850121		2818	2900	297.22		2818	2900	116.634		2818	2900	0.589293		2818	2900	1.26104		2818	2900	3.58592		-28.454	39.3967	1745	2.46145
2087	0		2823	2900	0.747381		2823	2900	297.32		2823	2900	116.535		2823	2900	0.456583		2823	2900	1.26535		2823	2900	4.45275		-28.4532	39.3962	1745	2.58363
2087	6.22893e-07		2827	2900	0.852326		2827	2900	297.32		2827	2900	116.288		2827	2900	0.323872		2827	2900	1.28932		2827	2900	4.20923		-28.4522	39.3955	1745	2.7059
2087	1.32365e-06		2832	2900	0.805174		2832	2900	297.42		2832	2900	116.038		2832	2900	0.191162		2832	2900	1.30709		2832	2900	5.62192		-28.4517	39.3952	1745	2.81281
2087	7.23878e-07		2836	2900	0.772563		2836	2900	297.42		2836	2900	115.891		2836	2900	0.0584515		2836	2900	1.35101		2836	2900	5.86701		-28.4503	39.3943	1744	2.89475
2088	2.16179e-06		2840	2900	0.778429		2840	2900	297.42		2840	2900	115.593		2840	2900	-0.0742581		2840	2900	1.39947		2840	2900	9.22077		-28.4493	39.3937	1744	2.95177
2089	1.53089e-06		2844	2900	0.814679		2844	2900	297.42		2844	2900	115.249		2844	2900	-0.0742583		2844	2900	1.42036		2844	2900	4.89587		-28.4485	39.3932	1744	3.01982
2090	5.75622e-07		2849	2900	0.847009		2849	2900	297.52		2849	2900	115.054		2849	2900	-0.0742583		2849	2900	1.44494		2849	2900	5.66321		-28.4475	39.3925	1744	3.06044
2090	2.93705e-07		2853	2900	0.916907		2853	2900	297.62		2853	2900	114.806		2853	2900	-0.0742583		2853	2900	1.45309		2853	2900	4.65353		-28.4467	39.392	1743	3.06886
2091	0		2857	2900	0.853204		2857	2900	297.62		2857	2900	114.461		2857	2900	-0.0742583		2857	2900	1.45886		2857	2900	5.55929		-28.4457	39.3913	1743	3.06523
2091	0		2860	2900	0.908841		2860	2900	297.72		2860	2900	114.163		2860	2900	-0.0742583		2860	2900	1.48452		2860	2900	4.92026		-28.4448	39.3907	1743	3.08157
2092	0		2863	2900	0.801186		2863	2900	297.62		2863	2900	113.866		2863	2900	-0.0508939		2863	2900	1.506		2863	2900	4.64026		-28.444	39.3902	1743	3.0723
2092	4.2726e-06		2866	2900	NaN		2866	2900	297.62		2866	2900	113.471		2866	2900	-0.0275293		2866	2900	1.52708		2866	2900	4.75217		-28.443	39.3895	1743	3.04698
2092	9.71562e-06		2869	2900	0.944049		2869	2900	297.72		2869	2900	112.981		2869	2900	-0.00416492		2869	2900	1.5494		2869	2900	4.62536		-28.4422	39.3888	1743	3.04942
2092	1.35216e-06		2871	2900	0.84294		2871	2900	297.72		2871	2900	112.588		2871	2900	0.0191997		2871	2900	1.54265		2871	2900	4.15214		-28.4413	39.3882	1743	3.06168
2091	0		2873	2900	0.909541		2873	2900	297.72		2873	2900	112.191		2873	2900	0.00237716		2873	2900	1.55122		2873	2900	3.38554		-28.4403	39.3877	1743	3.06767
2091	0		2876	2900	0.910594		2876	2900	297.72		2876	2900	111.746		2876	2900	-0.0144452		2876	2900	1.56007		2876	2900	3.04481		-28.4395	39.387	1743	3.07295
2090	1.43804e-06		2879	2900	0.870861		2879	2900	297.62		2879	2900	111.4		2879	2900	-0.0312677		2879	2900	1.56983		2879	2900	3.3269		-28.4387	39.3863	1743	3.10688
2090	3.05585e-06		2881	2900	0.913185		2881	2900	297.62		2881	2900	111.053		2881	2900	-0.04809		2881	2900	1.58509		2881	2900	3.45833		-28.4382	39.386	1743	3.15471
2089	0		2883	2900	0.94895		2883	2900	297.72		2883	2900	110.758		2883	2900	-0.0649126		2883	2900	1.60244		2883	2900	3.64701		-28.4368	39.3852	1744	3.20232
2088	0		2885	2900	0.847942		2885	2900	297.72		2885	2900	110.462		2885	2900	-0.0817349		2885	2900	1.59532		2885	2900	2.98586		-28.436	39.3845	1744	3.20861
2087	0		2887	2900	0.816671		2887	2900	297.72		2887	2900	110.167		2887	2900	-0.0985574		2887	2900	1.62331		2887	2900	2.93207		-28.4352	39.3838	1745	3.18912
2086	0		2889	2900	0.801528		2889	2900	297.72		2889	2900	109.92		2889	2900	-0.11538		2889	2900	1.62304		2889	2900	3.14395		-28.4342	39.3833	1745	3.10171
2085	0		2891	2900	0.720471		2891	2900	297.72		2891	2900	109.672		2891	2900	-0.132202		2891	2900	1.634		2891	2900	3.36508		-28.4333	39.3827	1745	2.94474
2085	0		2893	2900	0.807005		2893	2900	297.72		2893	2900	109.573		2893	2900	-0.149025		2893	2900	1.64284		2893	2900	2.51344		-28.4298	39.3802	1746	2.73485
2084	6.43993e-07		2894	2900	NaN		2894	2900	297.72		2894	2900	109.475		2894	2900	-0.114445		2894	2900	1.65332		2894	2900	2.44014		-28.429	39.3795	1746	2.52417
2083	1.36849e-06		2896	2900	0.861315		2896	2900	297.72		2896	2900	109.278		2896	2900	-0.0798659		2896	2900	1.66529		2896	2900	1.8829		-28.428	39.3788	1746	2.23217
2083	0		2898	2900	0.822176		2898	2900	297.72		2898	2900	109.131		2898	2900	-0.0452863		2898	2900	1.66884		2898	2900	2.58918		-28.4272	39.3783	1746	2.00908
2083	0		2899	2900	0.781772		2899	2900	297.82		2899	2900	109.083		2899	2900	-0.0107067		2899	2900	1.69306		2899	2900	2.84743		-28.3975	39.356	1744	1.92213
2082	3.74412e-06		2900	2900	0.872603		2900	2900	297.82		2900	2900	109.035		2900	2900	0.0238726		2900	2900	1.69018		2900	2900	2.71362		-28.3967	39.3553	1744	1.894
2082	1.169e-05		2902	2900	0.914929		2902	2900	297.82		2902	2900	108.938		2902	2900	0.105649		2902	2900	1.70324		2902	2900	2.20391		-28.3942	39.3533	1745	1.86094
2083	7.9341e-06		2903	2900	NaN		2903	2900	297.82		2903	2900	108.888		2903	2900	0.187424		2903	2900	1.66958		2903	2900	3.3944		-28.3933	39.3528	1745	1.96192
2083	1.30593e-06		2904	2900	NaN		2904	2900	297.82		2904	2900	108.839		2904	2900	0.2692		2904	2900	1.66385		2904	2900	21.9693		-28.3925	39.3522	1745	2.10931
2083	2.77508e-06		2905	2900	0.905697		2905	2900	297.82		2905	2900	108.74		2905	2900	0.350975		2905	2900	1.65509		2905	2900	2.52285		-28.3917	39.3515	1745	2.22173
2083	6.51115e-07		2906	2900	0.842364		2906	2900	297.82		2906	2900	108.741		2906	2900	0.236022		2906	2900	1.66498		2906	2900	2.90016		-28.3908	39.3508	1745	2.32568
2084	1.38361e-06		2907	2900	0.933272		2907	2900	297.82		2907	2900	108.79		2907	2900	0.121069		2907	2900	1.65348		2907	2900	3.58463		-28.3875	39.3483	1746	2.4703
2084	0		2908	2900	0.838945		2908	2900	297.92		2908	2900	108.741		2908	2900	0.00611539		2908	2900	1.64722		2908	2900	3.68857		-28.387	39.3478	1746	2.68492
2084	0		2908	2900	0.845676		2908	2900	297.92		2908	2900	108.691		2908	2900	-0.108837		2908	2900	1.63102		2908	2900	4.30431		-28.3858	39.347	1746	2.86791
2084	0		2909	2900	0.797901		2909	2900	297.92		2909	2900	108.642		2909	2900	-0.223791		2909	2900	1.59876		2909	2900	3.64303		-28.3833	39.345	1746	3.00298
2085	1.84107e-06		2909	2900	0.800807		2909	2900	297.92		2909	2900	108.644		2909	2900	-0.240613		2909	2900	1.58294		2909	2900	4.5414		-28.3808	39.3432	1745	3.14947
2085	3.91227e-06		2910	2900	0.833889		2910	2900	297.92		2910	2900	108.595		2910	2900	-0.257436		2910	2900	1.59268		2910	2900	3.00089		-28.38	39.3425	1745	3.30171
2085	6.51115e-07		2910	2900	0.778807		2910	2900	297.92		2910	2900	108.498		2910	2900	-0.274258		2910	2900	1.60676		2910	2900	3.42686		-28.3792	39.3418	1745	3.34575
2085	1.38362e-06		2911	2900	0.786516		2911	2900	297.92		2911	2900	108.499		2911	2900	-0.291081		2911	2900	1.61249		2911	2900	3.41285		-28.3783	39.3412	1744	3.3268
2085	6.69366e-07		2912	2900	0.79889		2912	2900	298.02		2912	2900	108.546		2912	2900	-0.307903		2912	2900	1.6142		2912	2900	2.47254		-28.3775	39.3407	1744	3.28014
2085	6.95464e-06		2913	2900	0.711956		2913	2900	297.92		2913	2900	108.595		2913	2900	-0.286875		2913	2900	1.61484		2913	2900	2.89229		-28.3767	39.34	1744	3.19848
2086	1.36008e-05		2914	2900	0.719975		2914	2900	298.02		2914	2900	108.498		2914	2900	-0.265847		2914	2900	1.62068		2914	2900	3.15182		-28.3758	39.3393	1744	3.06711
2086	3.91989e-06		2915	2900	0.727978		2915	2900	298.02		2915	2900	108.452		2915	2900	-0.244819		2915	2900	1.63657		2915	2900	2.38383		-28.375	39.3387	1744	2.8998
2086	0		2917	2900	0.780744		2917	2900	298.02		2917	2900	108.502		2917	2900	-0.223791		2917	2900	1.66164		2917	2900	3.26536		-28.3745	39.3383	1744	2.724
2086	2.27827e-06		2918	2900	0.832279		2918	2900	298.02		2918	2900	108.503		2918	2900	-0.136875		2918	2900	1.66324		2918	2900	3.04621		-28.3733	39.3373	1744	2.53914
2086	4.84128e-06		2919	2900	0.779046		2919	2900	298.02		2919	2900	108.404		2919	2900	-0.0499591		2919	2900	1.69515		2919	2900	3.30137		-28.3725	39.3368	1744	2.34336
2086	0		2921	2900	0.805937		2921	2900	298.12		2921	2900	108.403		2921	2900	0.0369563		2921	2900	1.67969		2921	2900	2.43167		-28.3717	39.3362	1744	2.15207
2086	1.83457e-06		2922	2900	0.860655		2922	2900	298.12		2922	2900	108.504		2922	2900	0.123873		2922	2900	1.68698		2922	2900	3.52458		-28.3708	39.3355	1745	1.98478
2086	5.20061e-06		2924	2900	0.773354		2924	2900	298.02		2924	2900	108.408		2924	2900	0.210788		2924	2900	1.69306		2924	2900	3.35422		-28.37	39.3348	1745	1.85801
2085	3.4269e-06		2925	2900	0.812607		2925	2900	298.02		2925	2900	108.312		2925	2900	0.142564		2925	2900	1.71148		2925	2900	3.3885		-28.3692	39.3342	1746	1.77782
2085	2.05502e-06		2927	2900	0.772693		2927	2900	298.02		2927	2900	108.314		2927	2900	0.0743396		2927	2900	1.70497		2927	2900	4.14656		-28.3683	39.3335	1746	1.75363
2085	3.92964e-06		2928	2900	NaN		2928	2900	298.12		2928	2900	108.265		2928	2900	0.00611563		2928	2900	1.69862		2928	2900	4.63395		-28.3675	39.333	1747	1.78982
2084	6.11984e-06		2930	2900	0.733991		2930	2900	298.12		2930	2900	108.216		2930	2900	-0.062109		2930	2900	1.67532		2930	2900	4.3626		-28.3667	39.3323	1747	1.8714
2084	1.52372e-06		2932	2900	NaN		2932	2900	298.02		2932	2900	108.216		2932	2900	-0.130333		2932	2900	1.66126		2932	2900	4.31069		-28.3658	39.3317	1748	1.9826
2084	6.55998e-07		2934	2900	0.82926		2934	2900	298.02		2934	2900	108.216		2934	2900	-0.0303328		2934	2900	1.66636		2934	2900	3.92696		-28.365	39.331	1748	2.11621
2084	1.39399e-06		2936	2900	0.802369		2936	2900	298.12		2936	2900	108.266		2936	2900	0.0696667		2936	2900	1.64667		2936	2900	4.35577		-28.3642	39.3303	1748	2.26804
2083	1.31157e-06		2939	2900	NaN		2939	2900	298.02		2939	2900	108.315		2939	2900	0.169667		2939	2900	1.62292		2939	2900	2.95864		-28.3633	39.3298	1748	2.43566
2083	6.24831e-06		2941	2900	0.881223		2941	2900	298.12		2941	2900	108.313		2941	2900	0.269667		2941	2900	1.61078		2941	2900	5.38034		-28.3625	39.3292	1748	2.6049
2083	8.01086e-06		2944	2900	0.782268		2944	2900	298.02		2944	2900	108.314		2944	2900	0.369667		2944	2900	1.60043		2944	2900	3.22852		-28.3617	39.3285	1748	2.77645
2083	1.6096e-06		2947	2900	0.764048		2947	2900	298.12		2947	2900	108.314		2947	2900	0.285555		2947	2900	1.5712		2947	2900	2.74632		-28.3608	39.3278	1748	2.93287
2083	4.58992e-07		2950	2900	0.83584		2950	2900	298.02		2950	2900	108.313		2950	2900	0.201443		2950	2900	1.5669		2950	2900	2.47444		-28.36	39.3272	1748	3.05422
2084	0		2953	2900	0.934346		2953	2900	298.12		2953	2900	108.364		2953	2900	0.117331		2953	2900	1.55942		2953	2900	2.97242		-28.3592	39.3267	1748	3.13412
2084	6.56644e-07		2956	2900	0.912426		2956	2900	298.12		2956	2900	108.413		2956	2900	0.0332184		2956	2900	1.56526		2956	2900	4.14423		-28.3583	39.326	1748	3.18393
2084	3.24021e-06		2959	2900	0.869006		2959	2900	298.12		2959	2900	108.413		2959	2900	0.0668634		2959	2900	1.56077		2959	2900	2.94842		-28.3575	39.3253	1747	3.20871
2084	4.57506e-06		2962	2900	0.962744		2962	2900	298.12		2962	2900	108.412		2962	2900	0.100508		2962	2900	1.555		2962	2900	2.9885		-28.3567	39.3247	1747	3.22361
2084	2.04721e-06		2965	2900	0.897396		2965	2900	298.12		2965	2900	108.412		2965	2900	0.134153		2965	2900	1.54749		2965	2900	3.51267		-28.3558	39.324	1747	3.24643
2084	1.39348e-06		2968	2900	0.885662		2968	2900	298.12		2968	2900	108.412		2968	2900	0.167798		2968	2900	1.57003		2968	2900	2.94965		-28.355	39.3235	1746	3.26779
2084	2.51907e-06		2971	2900	0.869042		2971	2900	298.12		2971	2900	108.415		2971	2900	0.201443		2971	2900	1.56926		2971	2900	3.20958		-28.3542	39.3228	1745	3.29014
2084	5.35299e-06		2974	2900	NaN		2974	2900	298.12		2974	2900	108.466		2974	2900	0.169667		2974	2900	1.55518		2974	2900	3.37399		-28.3533	39.3222	1745	3.30622
2084	0		2978	2900	0.892961		2978	2900	298.12		2978	2900	108.511		2978	2900	0.137891		2978	2900	1.55872		2978	2900	3.54043		-28.3525	39.3215	1744	3.31608
2084	0		2981	2900	0.910723		2981	2900	298.22		2981	2900	108.509		2981	2900	0.106116		2981	2900	1.53773		2981	2900	4.0549		-28.3517	39.3208	1744	3.33228
2084	3.77829e-06		2984	2900	0.781703		2984	2900	298.22		2984	2900	108.508		2984	2900	0.0743398		2984	2900	1.52708		2984	2900	4.39017		-28.3507	39.3203	1743	3.36038
2084	9.88046e-06		2988	2900	0.810927		2988	2900	298.22		2988	2900	108.51		2988	2900	0.0425643		2988	2900	1.51765		2988	2900	4.67199		-28.3498	39.3197	1743	3.38871
2084	3.93461e-06		2991	2900	0.787203		2991	2900	298.22		2991	2900	108.512		2991	2900	0.0203679		2991	2900	1.5069		2991	2900	5.75523		-28.3493	39.3193	1743	3.42541
2084	0		2994	2900	0.872372		2994	2900	298.22		2994	2900	108.507		2994	2900	-0.00182825		2994	2900	1.50577		2994	2900	4.23479		-28.3482	39.3183	1743	3.4601
2084	0		2998	2900	NaN		2998	2900	298.22		2998	2900	108.454		2998	2900	-0.0240246		2998	2900	1.50965		2998	2900	3.55395		-28.3473	39.3177	1743	3.47384
2084	6.9596e-07		3002	3100	NaN		3002	3100	298.43		3002	3100	106.476		3002	3100	-0.20765		3002	3100	1.51324		3002	3100	3.64657		-28.3465	39.3172	1744	3.47602
2084	1.47892e-06		3005	3100	0.711477		3005	3100	298.53		3005	3100	106.479		3005	3100	-0.175874		3005	3100	1.50764		3005	3100	3.44076		-28.3457	39.3165	1744	3.48564
2084	1.85572e-06		3009	3100	0.723515		3009	3100	298.53		3009	3100	106.48		3009	3100	-0.144098		3009	3100	1.51109		3009	3100	3.52461		-28.3448	39.3158	1745	3.50075
2083	6.46483e-06		3012	3100	0.711921		3012	3100	298.63		3012	3100	106.382		3012	3100	-0.112323		3012	3100	1.50864		3012	3100	3.31372		-28.344	39.3152	1746	3.51951
2083	5.35803e-06		3016	3100	0.746522		3016	3100	298.63		3016	3100	106.282		3016	3100	-0.0805467		3016	3100	1.5306		3016	3100	3.43576		-28.3432	39.3145	1746	3.54731
2083	6.62961e-07		3020	3100	0.788642		3020	3100	298.53		3020	3100	106.279		3020	3100	-0.0487712		3020	3100	1.54719		3020	3100	5.36298		-28.3423	39.314	1747	3.56821
2083	3.93486e-06		3023	3100	0.803541		3023	3100	298.63		3023	3100	106.33		3023	3100	0.04936		3023	3100	1.55658		3023	3100	4.25781		-28.3415	39.3133	1747	3.58291
2083	5.36792e-06		3027	3100	0.823958		3027	3100	298.63		3027	3100	106.28		3027	3100	0.14749		3027	3100	1.58299		3027	3100	3.65477		-28.3407	39.3127	1747	3.58047
2083	0		3031	3100	0.842702		3031	3100	298.63		3031	3100	106.228		3031	3100	0.245622		3031	3100	1.57672		3031	3100	3.47867		-28.3398	39.312	1747	3.57471
2083	6.60985e-07		3035	3100	NaN		3035	3100	298.63		3035	3100	106.229		3035	3100	0.343752		3035	3100	1.57694		3035	3100	3.62039		-28.339	39.3113	1747	3.56416
2083	1.40459e-06		3039	3100	0.814424		3039	3100	298.63		3039	3100	106.08		3039	3100	0.441883		3039	3100	1.56186		3039	3100	3.23366		-28.3382	39.3107	1747	3.56635
2083	1.32452e-07		3042	3100	0.716914		3042	3100	298.73		3042	3100	105.979		3042	3100	0.277396		3042	3100	1.56319		3042	3100	2.029		-28.3373	39.3102	1747	3.56274
2083	2.8146e-07		3046	3100	0.724921		3046	3100	298.73		3046	3100	106.03		3046	3100	0.112911		3046	3100	1.57277		3046	3100	2.15099		-28.3365	39.3095	1746	3.56045
2083	6.64337e-07		3050	3100	0.701306		3050	3100	298.83		3050	3100	106.03		3050	3100	-0.0515755		3050	3100	1.58859		3050	3100	3.38916		-28.3357	39.3088	1746	3.54469
2083	3.41549e-06		3054	3100	0.726743		3054	3100	298.83		3054	3100	105.93		3054	3100	-0.216061		3054	3100	1.60554		3054	3100	2.28468		-28.3348	39.3082	1746	3.51563
2083	4.99716e-06		3059	3100	0.658675		3059	3100	298.83		3059	3100	105.882		3059	3100	-0.380547		3059	3100	1.61054		3059	3100	2.39686		-28.334	39.3075	1745	3.48164
2083	4.70127e-06		3063	3100	0.586051		3063	3100	298.83		3063	3100	105.933		3063	3100	-0.297603		3063	3100	1.61917		3063	3100	3.49509		-28.3332	39.3068	1745	3.44431
2084	6.65266e-06		3067	3100	0.594968		3067	3100	298.83		3067	3100	105.883		3067	3100	-0.214659		3067	3100	1.61667		3067	3100	2.63742		-28.3323	39.3062	1745	3.41365
2084	6.6286e-07		3071	3100	0.605819		3071	3100	298.93		3071	3100	105.783		3071	3100	-0.131715		3071	3100	1.64951		3071	3100	1.68809		-28.3315	39.3057	1744	3.40727
2084	3.75053e-06		3076	3100	0.502213		3076	3100	298.93		3076	3100	105.684		3076	3100	-0.0487712		3076	3100	1.66681		3076	3100	1.70168		-28.3307	39.305	1744	3.42389
2084	5.78814e-06		3080	3100	0.568688		3080	3100	298.93		3080	3100	105.538		3080	3100	-0.100173		3080	3100	1.71314		3080	3100	1.64033		-28.3298	39.3043	1744	3.43926
2084	5.73136e-06		3085	3100	NaN		3085	3100	298.93		3085	3100	105.488		3085	3100	-0.151575		3085	3100	1.75463		3085	3100	1.64759		-28.329	39.3037	1744	3.44558
2085	8.51492e-06		3089	3100	0.502828		3089	3100	299.03		3089	3100	105.438		3089	3100	-0.202977		3089	3100	1.78743		3089	3100	2.05755		-28.3282	39.303	1744	3.42817
2085	4.46137e-06		3094	3100	NaN		3094	3100	299.03		3094	3100	105.341		3094	3100	-0.254379		3094	3100	1.79829		3094	3100	3.98042		-28.3273	39.3023	1744	3.40381
2085	1.0404e-05		3099	3100	NaN		3099	3100	299.13		3099	3100	105.192		3099	3100	-0.30578		3099	3100	1.81055		3099	3100	3.2324		-28.3265	39.3017	1744	3.37691
2085	3.82868e-06		3103	3100	NaN		3103	3100	299.13		3103	3100	105.044		3103	3100	-0.227276		3103	3100	1.82563		3103	3100	3.3756		-28.326	39.3013	1744	3.3642
2085	3.96551e-06		3108	3100	NaN		3108	3100	299.33		3108	3100	104.994		3108	3100	-0.148771		3108	3100	1.84001		3108	3100	3.41497		-28.3248	39.3005	1744	3.36758
2085	0		3113	3100	0.572551		3113	3100	299.43		3113	3100	105.046		3113	3100	-0.0702666		3113	3100	1.87349		3113	3100	3.54781		-28.3243	39.3	1744	3.38098
2085	1.87148e-06		3118	3100	NaN		3118	3100	299.53		3118	3100	105		3118	3100	0.00823851		3118	3100	1.88828		3118	3100	4.31741		-28.3232	39.2992	1744	3.36507
2085	3.97687e-06		3122	3100	NaN		3122	3100	299.53		3122	3100	104.853		3122	3100	0.0867428		3122	3100	1.90306		3122	3100	4.372		-28.3223	39.2985	1745	3.32704
2085	0		3127	3100	NaN		3127	3100	299.63		3127	3100	104.806		3127	3100	0.0283316		3127	3100	1.89457		3127	3100	5.29318		-28.3215	39.2978	1745	3.25814
2084	0		3132	3100	0.501792		3132	3100	299.73		3132	3100	104.807		3132	3100	-0.0300793		3132	3100	1.8776		3132	3100	4.32872		-28.3207	39.2972	1745	3.18111
2084	1.20263e-06		3136	3100	NaN		3136	3100	299.83		3136	3100	104.806		3136	3100	-0.0884909		3136	3100	1.86824		3136	3100	4.96541		-28.3198	39.2965	1745	3.12067
2084	6.31434e-06		3141	3100	0.548463		3141	3100	299.83		3141	3100	104.856		3141	3100	-0.146902		3141	3100	1.87617		3141	3100	4.84542		-28.319	39.296	1745	3.06686
2083	8.65236e-06		3145	3100	0.483753		3145	3100	299.93		3145	3100	104.908		3145	3100	-0.0506402		3145	3100	1.8666		3145	3100	6.14928		-28.3183	39.2953	1745	3.00416
2083	1.54651e-06		3149	3100	0.476187		3149	3100	299.93		3149	3100	104.962		3149	3100	0.045621		3149	3100	1.8796		3149	3100	4.19564		-28.3175	39.2947	1745	2.92289
2082	2.83189e-07		3153	3100	NaN		3153	3100	299.93		3153	3100	105.112		3153	3100	0.141883		3153	3100	1.87858		3153	3100	5.08123		-28.3167	39.294	1745	2.83014
2082	0		3157	3100	0.458921		3157	3100	300.03		3157	3100	105.161		3157	3100	0.238145		3157	3100	1.86797		3157	3100	3.88009		-28.3158	39.2933	1745	2.72121
2082	0		3161	3100	NaN		3161	3100	300.03		3161	3100	105.162		3161	3100	0.334407		3161	3100	1.87478		3161	3100	3.91082		-28.315	39.2927	1745	2.62864
2081	0		3164	3100	NaN		3164	3100	300.03		3164	3100	105.162		3164	3100	0.270855		3164	3100	1.89052		3164	3100	3.65203		-28.3142	39.292	1745	2.54652
2081	0		3168	3100	NaN		3168	3100	300.13		3168	3100	105.263		3168	3100	0.207304		3168	3100	1.89048		3168	3100	3.30825		-28.3133	39.2915	1745	2.48516
2081	8.36728e-07		3172	3100	NaN		3172	3100	300.23		3172	3100	105.363		3172	3100	0.143752		3172	3100	1.88923		3172	3100	3.08585		-28.3125	39.2908	1745	2.4362
2081	1.77804e-06		3176	3100	0.37342		3176	3100	300.33		3176	3100	105.363		3176	3100	0.080201		3176	3100	1.91863		3176	3100	3.12438		-28.3117	39.2902	1746	2.38713
2081	0		3179	3100	NaN		3179	3100	300.33		3179	3100	105.365		3179	3100	0.0166493		3179	3100	1.93372		3179	3100	6.57196		-28.3108	39.2895	1747	2.34192
2080	0		3182	3100	0.442175		3182	3100	300.43		3182	3100	105.364		3182	3100	-0.0478363		3182	3100	1.93782		3182	3100	4.57619		-28.31	39.2888	1747	2.30888
2080	6.68166e-07		3185	3100	NaN		3185	3100	300.53		3185	3100	105.463		3185	3100	-0.112323		3185	3100	1.9521		3185	3100	4.80901		-28.3092	39.2882	1747	2.29038
2080	1.41985e-06		3187	3100	0.437248		3187	3100	300.53		3187	3100	105.513		3187	3100	-0.176808		3187	3100	1.96876		3187	3100	5.34637		-28.3083	39.2877	1748	2.27149
2079	0		3189	3100	NaN		3189	3100	300.63		3189	3100	105.467		3189	3100	-0.241295		3189	3100	1.96002		3189	3100	5.65325		-28.3075	39.287	1748	2.25948
2078	0		3190	3100	NaN		3190	3100	300.73		3190	3100	105.519		3190	3100	-0.30578		3190	3100	1.96602		3190	3100	5.52916		-28.3067	39.2863	1748	2.24428
2077	0		3191	3100	0.465859		3191	3100	300.73		3191	3100	105.568		3191	3100	-0.308117		3191	3100	1.95552		3191	3100	4.11727		-28.3058	39.2857	1748	2.2428
2076	6.65484e-07		3192	3100	NaN		3192	3100	300.73		3192	3100	105.615		3192	3100	-0.310453		3192	3100	1.99483		3192	3100	4.93839		-28.305	39.285	1748	2.24637
2075	3.29138e-06		3193	3100	NaN		3193	3100	300.73		3193	3100	105.663		3193	3100	-0.31279		3193	3100	2.03479		3193	3100	4.83124		-28.3042	39.2843	1748	2.24652
2074	3.98915e-06		3193	3100	NaN		3193	3100	300.73		3193	3100	105.564		3193	3100	-0.315126		3193	3100	2.02932		3193	3100	5.52167		-28.3033	39.2838	1747	2.24809
2073	4.47273e-06		3194	3100	NaN		3194	3100	300.73		3194	3100	105.513		3194	3100	-0.246902		3194	3100	2.0132		3194	3100	4.64574		-28.3025	39.2832	1747	2.25685
2072	9.70469e-06		3195	3100	NaN		3195	3100	300.73		3195	3100	105.513		3195	3100	-0.178677		3195	3100	2.02256		3195	3100	6.86387		-28.3017	39.2825	1747	2.2636
2069	4.24977e-07		3196	3100	NaN		3196	3100	300.73		3196	3100	105.463		3196	3100	-0.110454		3196	3100	2.02464		3196	3100	5.14926		-28.3008	39.2818	1747	2.27841
2067	0		3197	3100	NaN		3197	3100	300.73		3197	3100	105.464		3197	3100	-0.0422289		3197	3100	2.02889		3197	3100	4.92377		-28.3	39.2812	1746	2.32876
2065	9.01598e-07		3198	3100	NaN		3198	3100	300.73		3198	3100	105.466		3198	3100	0.0259951		3198	3100	2.04178		3198	3100	4.66277		-28.2995	39.2808	1747	2.41092
2063	4.47762e-06		3199	3100	NaN		3199	3100	300.63		3199	3100	105.565		3199	3100	0.00917281		3199	3100	2.0662		3199	3100	3.38235		-28.2983	39.2798	1747	2.51082
2061	6.11286e-06		3200	3300	0.413087		3200	3300	300.68		3200	3300	104.869		3200	3300	0.162507		3200	3300	2.08985		3200	3300	4.49964		-28.2975	39.2792	1747	2.61094
2058	1.42195e-06		3201	3300	0.370867		3201	3300	300.68		3201	3300	104.87		3201	3300	0.145685		3201	3300	2.04716		3201	3300	4.99513		-28.2967	39.2787	1747	2.71123
2055	0		3203	3300	NaN		3203	3300	300.68		3203	3300	104.87		3203	3300	0.128862		3203	3300	2.02343		3203	3300	3.45284		-28.2958	39.278	1747	2.80341
2051	0		3204	3300	0.351608		3204	3300	300.58		3204	3300	104.872		3204	3300	0.11204		3204	3300	2.01839		3204	3300	5.65676		-28.295	39.2773	1747	2.87631
2048	0		3205	3300	NaN		3205	3300	300.58		3205	3300	104.873		3205	3300	0.0711518		3205	3300	2.02993		3205	3300	5.0147		-28.2942	39.2767	1747	2.95523
2043	0		3206	3300	0.418831		3206	3300	300.68		3206	3300	104.824		3206	3300	0.0302642		3206	3300	2.03174		3206	3300	4.00055		-28.2933	39.276	1747	3.04369
2039	0		3208	3300	0.391877		3208	3300	300.58		3208	3300	104.774		3208	3300	-0.0106239		3208	3300	2.02905		3208	3300	5.76216		-28.2925	39.2753	1747	3.12328
2036	0		3210	3300	NaN		3210	3300	300.58		3210	3300	104.776		3210	3300	-0.0515115		3210	3300	2.01635		3210	3300	4.07456		-28.2917	39.2747	1747	3.18031
2032	3.83856e-06		3212	3300	0.475658		3212	3300	300.68		3212	3300	104.826		3212	3300	-0.0860911		3212	3300	2.01475		3212	3300	5.50923		-28.2908	39.274	1747	3.22667
2028	8.15689e-06		3214	3300	NaN		3214	3300	300.68		3214	3300	104.824		3214	3300	-0.12067		3214	3300	1.9799		3214	3300	5.87535		-28.29	39.2735	1747	3.26294
2024	6.81285e-07		3215	3300	NaN		3215	3300	300.78		3215	3300	104.776		3215	3300	-0.15525		3215	3300	1.96658		3215	3300	4.95808		-28.2892	39.2728	1746	3.29354
2019	1.44773e-06		3217	3300	NaN		3217	3300	300.78		3217	3300	104.78		3217	3300	-0.189829		3217	3300	1.98602		3217	3300	4.96499		-28.2885	39.2722	1746	3.32818
2015	9.22048e-07		3219	3300	NaN		3219	3300	300.78		3219	3300	104.828		3219	3300	-0.224409		3219	3300	2.0053		3219	3300	4.50408		-28.2877	39.2715	1746	3.36012
2011	1.95935e-06		3221	3300	NaN		3221	3300	300.78		3221	3300	104.826		3221	3300	-0.0617926		3221	3300	2.01633		3221	3300	4.46605		-28.2872	39.2712	1745	3.3743
2006	6.76524e-07		3223	3300	NaN		3223	3300	300.88		3223	3300	104.826		3223	3300	0.100825		3223	3300	2.03762		3223	3300	4.0712		-28.286	39.2702	1745	3.32707
2002	5.9235e-06		3225	3300	NaN		3225	3300	300.88		3225	3300	104.826		3225	3300	0.263441		3225	3300	2.06654		3225	3300	4.8102		-28.2852	39.2695	1745	3.2397
1997	9.53247e-06		3226	3300	NaN		3226	3300	300.98		3226	3300	104.877		3226	3300	0.426059		3226	3300	2.10051		3226	3300	5.48221		-28.2843	39.2688	1745	3.13482
1993	0		3228	3300	NaN		3228	3300	300.98		3228	3300	104.976		3228	3300	0.588675		3228	3300	2.14111		3228	3300	5.66951		-28.2835	39.2682	1745	3.02913
1988	0		3230	3300	NaN		3230	3300	300.98		3230	3300	104.974		3230	3300	0.555965		3230	3300	2.19131		3230	3300	3.74831		-28.2827	39.2675	1746	2.92242
1985	0		3232	3300	NaN		3232	3300	301.08		3232	3300	104.874		3232	3300	0.523255		3232	3300	2.25076		3232	3300	3.44714		-28.2818	39.2668	1746	2.82809
1981	0		3234	3300	NaN		3234	3300	300.98		3234	3300	104.776		3234	3300	0.490545		3234	3300	2.28614		3234	3300	3.89249		-28.2812	39.2662	1747	2.73793
1978	0		3235	3300	NaN		3235	3300	301.08		3235	3300	104.677		3235	3300	0.457834		3235	3300	2.32007		3235	3300	5.73495		-28.2803	39.2655	1747	2.64746
1974	0		3237	3300	NaN		3237	3300	301.18		3237	3300	104.531		3237	3300	0.390545		3237	3300	2.32133		3237	3300	3.69683		-28.2795	39.265	1748	2.57223
1970	0		3238	3300	NaN		3238	3300	301.18		3238	3300	104.332		3238	3300	0.323255		3238	3300	2.32198		3238	3300	4.28515		-28.2787	39.2643	1748	2.54935
1967	3.92417e-06		3240	3300	0.505763		3240	3300	301.18		3240	3300	104.083		3240	3300	0.255965		3240	3300	2.32925		3240	3300	4.2566		-28.2778	39.2637	1748	2.58992
1960	8.33879e-06		3241	3300	NaN		3241	3300	301.28		3241	3300	103.784		3241	3300	0.188675		3241	3300	2.27904		3241	3300	4.19041		-28.277	39.263	1748	2.65913
1956	0		3242	3300	NaN		3242	3300	301.28		3242	3300	103.484		3242	3300	0.121386		3242	3300	2.17252		3242	3300	5.332		-28.2763	39.2623	1748	2.73465
1951	0		3243	3300	0.508225		3243	3300	301.28		3243	3300	103.24		3243	3300	0.0363389		3243	3300	2.10208		3243	3300	3.96487		-28.2755	39.2617	1748	2.8118
1946	0		3244	3300	NaN		3244	3300	301.28		3244	3300	103.042		3244	3300	-0.0487074		3244	3300	2.04029		3244	3300	4.93556		-28.275	39.2612	1748	2.87876
1942	0		3245	3300	NaN		3245	3300	301.28		3245	3300	102.844		3245	3300	-0.133755		3245	3300	1.96128		3245	3300	4.91618		-28.2738	39.2603	1748	2.9224
1937	0		3245	3300	0.490894		3245	3300	301.28		3245	3300	102.649		3245	3300	-0.218802		3245	3300	1.8988		3245	3300	3.43468		-28.273	39.2597	1748	2.95634
1934	0		3246	3300	0.45142		3246	3300	301.28		3246	3300	102.038		3246	3300	-0.303848		3246	3300	1.81539		3246	3300	3.1802		-28.2722	39.259	1748	2.98071
1930	0		3247	3300	0.500965		3247	3300	301.28		3247	3300	101.424		3247	3300	-0.217866		3247	3300	1.78315		3247	3300	3.51502		-28.2713	39.2583	1748	2.97914
1926	0		3247	3300	NaN		3247	3300	301.28		3247	3300	101.374		3247	3300	-0.131886		3247	3300	1.76049		3247	3300	3.79883		-28.2707	39.2577	1748	2.91889
1922	0		3248	3300	NaN		3248	3300	301.18		3248	3300	101.534		3248	3300	-0.0459039		3248	3300	1.74707		3248	3300	4.01518		-28.2698	39.257	1747	2.81668
1918	4.04861e-06		3249	3300	NaN		3249	3300	301.18		3249	3300	101.746		3249	3300	0.040077		3249	3300	1.76273		3249	3300	3.87559		-28.269	39.2563	1747	2.69596
1913	8.60319e-06		3250	3300	NaN		3250	3300	301.18		3250	3300	101.8		3250	3300	0.126059		3250	3300	1.80854		3250	3300	3.78552		-28.2682	39.2557	1747	2.58813
1909	0		3251	3300	NaN		3251	3300	301.18		3251	3300	101.752		3251	3300	0.147087		3251	3300	1.85958		3251	3300	5.87217		-28.2673	39.255	1747	2.49543
1904	0		3252	3300	NaN		3252	3300	301.18		3252	3300	101.752		3252	3300	0.168115		3252	3300	1.87061		3252	3300	3.72206		-28.2665	39.2545	1747	2.41161
1899	0		3254	3300	NaN		3254	3300	301.28		3254	3300	101.755		3254	3300	0.189143		3254	3300	1.88526		3254	3300	3.49049		-28.2657	39.2538	1747	2.33605
1894	0		3255	3300	0.419089		3255	3300	301.28		3255	3300	101.762		3255	3300	0.210171		3255	3300	1.89595		3255	3300	2.81327		-28.2648	39.2532	1747	2.27791
1889	0		3256	3300	0.458589		3256	3300	301.38		3256	3300	101.715		3256	3300	0.125124		3256	3300	1.91368		3256	3300	3.0014		-28.2642	39.2525	1747	2.21447
1884	0		3258	3300	0.473737		3258	3300	301.38		3258	3300	101.619		3258	3300	0.0400773		3258	3300	1.92171		3258	3300	3.60296		-28.2633	39.2518	1747	2.15612
1880	1.92515e-06		3259	3300	NaN		3259	3300	301.38		3259	3300	101.519		3259	3300	-0.0449699		3259	3300	1.93593		3259	3300	2.79563		-28.2628	39.2513	1747	2.1316
1875	4.09095e-06		3260	3300	NaN		3260	3300	301.48		3260	3300	101.567		3260	3300	-0.130016		3260	3300	1.93607		3260	3300	3.68017		-28.2617	39.2505	1747	2.13499
1870	0		3262	3300	NaN		3262	3300	301.48		3262	3300	101.619		3262	3300	-0.215063		3262	3300	1.90428		3262	3300	3.55242		-28.2608	39.2498	1747	2.15135
1865	0		3263	3300	0.442494		3263	3300	301.48		3263	3300	101.669		3263	3300	-0.128147		3263	3300	1.8924		3263	3300	3.10663		-28.26	39.2492	1747	2.14934
1860	0		3264	3300	0.387323		3264	3300	301.58		3264	3300	101.767		3264	3300	-0.041231		3264	3300	1.86751		3264	3300	3.44242		-28.2592	39.2485	1747	2.1028
1855	0		3265	3300	NaN		3265	3300	301.58		3265	3300	101.766		3265	3300	0.0456845		3265	3300	1.83829		3265	3300	3.53865		-28.2583	39.2478	1747	2.01855
1850	0		3266	3300	0.45206		3266	3300	301.58		3266	3300	101.763		3266	3300	0.132601		3266	3300	1.82049		3266	3300	2.71222		-28.2577	39.2472	1747	1.91927
1846	0		3268	3300	NaN		3268	3300	301.48		3268	3300	101.76		3268	3300	0.219516		3268	3300	1.81392		3268	3300	3.12401		-28.2568	39.2465	1747	1.80701
1842	0		3269	3300	NaN		3269	3300	301.48		3269	3300	101.756		3269	3300	0.279096		3269	3300	1.84856		3269	3300	3.08238		-28.256	39.246	1748	1.72219
1838	8.9883e-06		3270	3300	NaN		3270	3300	301.48		3270	3300	101.799		3270	3300	0.338675		3270	3300	1.86965		3270	3300	3.54983		-28.2552	39.2453	1748	1.67553
1835	1.91001e-05		3271	3300	0.460221		3271	3300	301.48		3271	3300	101.943		3271	3300	0.398255		3271	3300	1.88337		3271	3300	3.83597		-28.2543	39.2447	1748	1.65466
1831	0		3272	3300	0.345105		3272	3300	301.38		3272	3300	102.042		3272	3300	0.457834		3272	3300	1.88679		3272	3300	3.99014		-28.2535	39.244	1748	1.63727
1827	0		3273	3300	NaN		3273	3300	301.48		3273	3300	102.044		3273	3300	0.341012		3273	3300	1.94234		3273	3300	4.0507		-28.2527	39.2433	1748	1.61696
1822	6.73564e-07		3274	3300	NaN		3274	3300	301.38		3274	3300	102.043		3274	3300	0.224189		3274	3300	1.98313		3274	3300	12.1512		-28.2518	39.2427	1748	1.5841
1818	1.43133e-06		3275	3300	NaN		3275	3300	301.48		3275	3300	102.093		3275	3300	0.107367		3275	3300	1.96946		3275	3300	3.28642		-28.251	39.242	1748	1.54554
1813	0		3277	3300	NaN		3277	3300	301.38		3277	3300	102.249		3277	3300	-0.00945589		3277	3300	1.96613		3277	3300	7.39497		-28.2505	39.2417	1748	1.50778
1807	0		3278	3300	NaN		3278	3300	301.48		3278	3300	102.403		3278	3300	-0.126278		3278	3300	1.97793		3278	3300	4.66405		-28.2493	39.2407	1748	1.47799
1795	0		3280	3300	NaN		3280	3300	301.38		3280	3300	102.553		3280	3300	-0.159923		3280	3300	1.97541		3280	3300	3.67457		-28.2487	39.24	1748	1.45761
1788	4.85251e-06		3282	3300	0.40841		3282	3300	301.48		3282	3300	102.605		3282	3300	-0.193568		3282	3300	1.92842		3282	3300	3.65417		-28.2478	39.2395	1748	1.44786
1781	1.22056e-05		3283	3300	0.457018		3283	3300	301.48		3283	3300	102.558		3283	3300	-0.227213		3283	3300	1.9039		3283	3300	2.83632		-28.247	39.2388	1748	1.44778
1774	4.02496e-06		3285	3300	NaN		3285	3300	301.48		3285	3300	102.466		3285	3300	-0.260857		3285	3300	1.89607		3285	3300	3.41316		-28.2462	39.2382	1747	1.45369
1766	0		3287	3300	0.498413		3287	3300	301.48		3287	3300	102.238		3287	3300	-0.294502		3287	3300	1.91209		3287	3300	4.04431		-28.2453	39.2375	1747	1.46135
1759	0		3290	3300	0.496841		3290	3300	301.48		3290	3300	102.183		3290	3300	-0.260858		3290	3300	1.86893		3290	3300	3.00408		-28.2445	39.2368	1747	1.47206
1751	0		3292	3300	0.446404		3292	3300	301.48		3292	3300	102.261		3292	3300	-0.227213		3292	3300	1.82331		3292	3300	3.33697		-28.2437	39.2362	1747	1.49553
1743	0		3294	3300	NaN		3294	3300	301.48		3294	3300	102.126		3294	3300	-0.193568		3294	3300	1.81955		3294	3300	3.52473		-28.2428	39.2355	1747	1.52843
1735	0		3296	3300	NaN		3296	3300	301.58		3296	3300	101.532		3296	3300	-0.159923		3296	3300	1.85097		3296	3300	3.16756		-28.242	39.2348	1747	1.56537
1728	1.87953e-06		3299	3300	0.456855		3299	3300	301.58		3299	3300	101.171		3299	3300	-0.126278		3299	3300	1.83855		3299	3300	3.94533		-28.2412	39.2342	1747	1.60204
1720	3.99401e-06		3302	3300	NaN		3302	3300	301.58		3302	3300	101.478		3302	3300	-0.0853902		3302	3300	1.82276		3302	3300	3.23023		-28.2403	39.2337	1747	1.63187
1714	0		3304	3300	NaN		3304	3300	301.68		3304	3300	101.744		3304	3300	-0.0445021		3304	3300	1.86046		3304	3300	4.19764		-28.2395	39.233	1747	1.63572
1715	0		3307	3300	NaN		3307	3300	301.68		3307	3300	101.742		3307	3300	-0.00361446		3307	3300	1.87943		3307	3300	3.29962		-28.2388	39.2323	1746	1.64398
1710	0		3310	3300	NaN		3310	3300	301.68		3310	3300	101.884		3310	3300	0.0372735		3310	3300	1.85817		3310	3300	3.76606		-28.238	39.2317	1746	1.67922
1705	0		3313	3300	0.366759		3313	3300	301.78		3313	3300	101.965		3313	3300	0.0372735		3313	3300	1.83006		3313	3300	4.79554		-28.2372	39.231	1746	1.74644
1701	0		3316	3300	0.386361		3316	3300	301.78		3316	3300	101.683		3316	3300	0.0372735		3316	3300	1.82241		3316	3300	4.99605		-28.2363	39.2303	1746	1.84343
1697	1.8744e-07		3318	3300	NaN		3318	3300	301.78		3318	3300	101.576		3318	3300	0.0372735		3318	3300	1.8243		3318	3300	5.65009		-28.2355	39.2297	1746	1.95944
1693	3.98308e-07		3321	3300	NaN		3321	3300	301.78		3321	3300	101.627		3321	3300	0.0372735		3321	3300	1.82591		3321	3300	5.67562		-28.2347	39.229	1746	2.06552
1689	0		3324	3300	NaN		3324	3300	301.78		3324	3300	101.885		3324	3300	0.0372735		3324	3300	1.80752		3324	3300	6.10068		-28.2338	39.2285	1746	2.15742
1686	1.8521e-06		3328	3300	0.369557		3328	3300	301.78		3328	3300	102.317		3328	3300	-0.0141284		3328	3300	1.81098		3328	3300	5.27134		-28.233	39.2278	1746	2.25278
1683	3.93574e-06		3331	3300	0.421408		3331	3300	301.78		3331	3300	102.438		3331	3300	-0.0655305		3331	3300	1.8358		3331	3300	4.79887		-28.2322	39.2272	1747	2.35172
1680	0		3334	3300	NaN		3334	3300	301.88		3334	3300	102.385		3334	3300	-0.116932		3334	3300	1.86335		3334	3300	4.50505		-28.2313	39.2265	1747	2.46459
1678	4.40082e-06		3337	3300	NaN		3337	3300	301.88		3337	3300	102.487		3337	3300	-0.168334		3337	3300	1.86623		3337	3300	4.74072		-28.2305	39.2258	1747	2.57637
1676	9.35179e-06		3341	3300	NaN		3341	3300	301.88		3341	3300	102.432		3341	3300	-0.219736		3341	3300	1.86274		3341	3300	4.77242		-28.2297	39.2252	1747	2.65603
1673	0		3344	3300	0.473948		3344	3300	301.98		3344	3300	102.487		3344	3300	-0.196371		3344	3300	1.86306		3344	3300	4.35115		-28.2288	39.2245	1746	2.68767
1669	3.78233e-06		3348	3300	NaN		3348	3300	301.88		3348	3300	102.79		3348	3300	-0.173007		3348	3300	1.8527		3348	3300	5.46573		-28.228	39.2238	1746	2.66824
1665	8.03735e-06		3351	3300	0.508357		3351	3300	301.88		3351	3300	103.02		3351	3300	-0.149642		3351	3300	1.87709		3351	3300	6.72327		-28.2272	39.2233	1746	2.61512
1661	0		3355	3300	0.454393		3355	3300	301.98		3355	3300	102.94		3355	3300	-0.126278		3355	3300	1.90322		3355	3300	5.07834		-28.2265	39.2227	1745	2.54719
1656	4.49178e-06		3358	3300	0.447084		3358	3300	301.98		3358	3300	102.982		3358	3300	-0.144035		3358	3300	1.87918		3358	3300	5.02399		-28.2257	39.222	1744	2.47116
1651	9.54503e-06		3362	3300	0.470536		3362	3300	301.98		3362	3300	103.303		3362	3300	-0.161792		3362	3300	1.87492		3362	3300	4.48547		-28.2248	39.2213	1744	2.37672
1645	0		3366	3300	NaN		3366	3300	301.98		3366	3300	103.334		3366	3300	-0.179549		3366	3300	1.87973		3366	3300	4.29341		-28.224	39.2207	1743	2.27837
1640	0		3369	3300	0.554566		3369	3300	301.98		3369	3300	103.304		3369	3300	-0.197306		3369	3300	1.85424		3369	3300	4.508		-28.2232	39.22	1743	2.21204
1634	4.49544e-06		3373	3300	0.608006		3373	3300	301.98		3373	3300	103.387		3373	3300	-0.215063		3373	3300	1.87079		3373	3300	3.7191		-28.2223	39.2193	1742	2.17763
1628	9.55288e-06		3377	3300	0.56		3377	3300	301.98		3377	3300	103.565		3377	3300	-0.115063		3377	3300	1.89867		3377	3300	3.153		-28.2215	39.2187	1742	2.18763
1622	0		3381	3300	0.647289		3381	3300	301.98		3381	3300	103.702		3381	3300	-0.0150631		3381	3300	1.91072		3381	3300	3.60495		-28.2207	39.218	1741	2.23895
1616	8.91858e-06		3385	3300	0.64731		3385	3300	301.98		3385	3300	103.894		3385	3300	0.0849374		3385	3300	1.97408		3385	3300	3.53256		-28.2198	39.2173	1741	2.32542
1611	1.89521e-05		3389	3300	0.601366		3389	3300	301.98		3389	3300	103.992		3389	3300	0.184937		3389	3300	1.98543		3389	3300	4.63806		-28.219	39.2168	1741	2.41164
1605	0		3393	3300	0.545573		3393	3300	302.08		3393	3300	103.994		3393	3300	0.284937		3393	3300	1.96148		3393	3300	4.92114		-28.2182	39.2162	1741	2.51527
1599	1.87677e-06		3398	3300	0.553733		3398	3300	302.08		3398	3300	103.623		3398	3300	0.252227		3398	3300	2.02371		3398	3300	6.86185		-28.2173	39.2155	1741	2.62351
1593	3.98809e-06		3402	3500	0.676714		3402	3500	302.03		3402	3500	102.789		3402	3500	0.0962253		3402	3500	2.03685		3402	3500	4.32384		-28.2165	39.2148	1741	2.71772
1588	0		3406	3500	0.73835		3406	3500	302.03		3406	3500	102.543		3406	3500	0.0635152		3406	3500	1.9926		3406	3500	3.40714		-28.2157	39.2143	1740	2.80668
1582	0		3411	3500	0.761263		3411	3500	302.03		3411	3500	102.493		3411	3500	0.0308048		3411	3500	1.97138		3411	3500	6.93414		-28.2147	39.2137	1739	2.85029
1576	0		3415	3500	0.76393		3415	3500	302.13		3415	3500	102.591		3415	3500	-0.00190534		3415	3500	1.94801		3415	3500	3.20054		-28.2138	39.213	1739	2.8379
1570	0		3419	3500	NaN		3419	3500	302.13		3419	3500	102.693		3419	3500	NaN		3419	3500	1.94118		3419	3500	2.2483		-28.213	39.2125	1738	2.77223
1564	0		3423	3500	0.860979		3423	3500	302.13		3423	3500	102.702		3423	3500	NaN		3423	3500	1.91547		3423	3500	2.19976		-28.2122	39.2118	1738	2.69177
1558	6.64722e-07		3427	3500	NaN		3427	3500	302.13		3427	3500	102.808		3427	3500	NaN		3427	3500	1.88189		3427	3500	3.34417		-28.2113	39.2112	1737	2.59276
1552	1.41255e-06		3431	3500	0.748884		3431	3500	302.13		3431	3500	102.855		3431	3500	NaN		3431	3500	1.91585		3431	3500	2.75969		-28.2103	39.2107	1736	2.49553
1546	0		3436	3500	0.755437		3436	3500	302.13		3436	3500	102.859		3436	3500	NaN		3436	3500	1.93992		3436	3500	3.58883		-28.2095	39.21	1736	2.37098
1540	0		3439	3500	0.837292		3439	3500	302.13		3439	3500	102.812		3439	3500	NaN		3439	3500	1.92183		3439	3500	3.33595		-28.2087	39.2093	1735	2.23295
1534	0		3443	3500	0.793312		3443	3500	302.23		3443	3500	102.712		3443	3500	NaN		3443	3500	1.90042		3443	3500	3.72598		-28.2078	39.2088	1735	2.09753
1529	0		3447	3500	0.757678		3447	3500	302.23		3447	3500	102.61		3447	3500	NaN		3447	3500	1.89193		3447	3500	3.10424		-28.2068	39.2082	1735	1.97215
1524	6.5913e-07		3451	3500	0.751062		3451	3500	302.23		3451	3500	102.454		3451	3500	NaN		3451	3500	1.85545		3451	3500	4.41593		-28.206	39.2075	1734	1.8818
1520	1.40063e-06		3454	3500	0.753065		3454	3500	302.23		3454	3500	102.253		3454	3500	NaN		3454	3500	1.824		3454	3500	3.21229		-28.2052	39.207	1734	1.8447
1518	0		3457	3500	0.714821		3457	3500	302.33		3457	3500	102.103		3457	3500	NaN		3457	3500	1.79383		3457	3500	3.9591		-28.2043	39.2063	1733	1.85536
1514	0		3460	3500	0.768835		3460	3500	302.33		3460	3500	102.051		3460	3500	NaN		3460	3500	1.75007		3460	3500	3.20672		-28.2033	39.2057	1732	1.8762
1510	0		3461	3500	0.750994		3461	3500	302.33		3461	3500	101.902		3461	3500	NaN		3461	3500	1.74507		3461	3500	5.73406		-28.2025	39.2052	1731	1.89507
1506	0		3463	3500	0.810886		3463	3500	302.33		3463	3500	101.655		3463	3500	NaN		3463	3500	1.65912		3463	3500	3.71092		-28.2017	39.2045	1729	1.9031
1502	0		3464	3500	0.781102		3464	3500	302.33		3464	3500	101.506		3464	3500	NaN		3464	3500	1.58204		3464	3500	3.65814		-28.2007	39.2038	1726	1.90894
1497	1.86491e-06		3465	3500	0.777051		3465	3500	302.33		3465	3500	101.505		3465	3500	NaN		3465	3500	1.55301		3465	3500	4.18897		-28.2002	39.2035	1724	1.91239
1492	3.96297e-06		3465	3500	0.646673		3465	3500	302.23		3465	3500	101.411		3465	3500	NaN		3465	3500	1.54137		3465	3500	3.17113		-28.199	39.2027	1720	1.92762
1487	0		3466	3500	0.758815		3466	3500	302.23		3466	3500	101.219		3466	3500	NaN		3466	3500	1.51619		3466	3500	2.97526		-28.198	39.202	1717	1.94961
1482	0		3467	3500	0.716123		3467	3500	302.23		3467	3500	101.069		3467	3500	NaN		3467	3500	1.47506		3467	3500	3.66173		-28.1972	39.2015	1713	1.9646
1478	0		3467	3500	0.735585		3467	3500	302.23		3467	3500	101.015		3467	3500	NaN		3467	3500	1.43583		3467	3500	2.33471		-28.1963	39.2008	1710	1.96443
1473	0		3468	3500	0.682533		3468	3500	302.23		3468	3500	100.865		3468	3500	NaN		3468	3500	1.42526		3468	3500	2.49623		-28.1953	39.2002	1706	1.95521
1468	4.57116e-06		3469	3500	0.715711		3469	3500	302.23		3469	3500	100.664		3469	3500	NaN		3469	3500	1.44799		3469	3500	3.78911		-28.1945	39.1997	1703	1.94966
1464	9.71361e-06		3469	3500	0.705521		3469	3500	302.13		3469	3500	100.565		3469	3500	NaN		3469	3500	1.42404		3469	3500	5.00015		-28.1937	39.199	1699	1.95338
1459	0		3470	3500	0.74575		3470	3500	302.13		3470	3500	100.565		3470	3500	NaN		3470	3500	1.41047		3470	3500	3.95889		-28.1927	39.1983	1695	1.97767
1454	1.88112e-06		3471	3500	0.707462		3471	3500	302.13		3471	3500	100.566		3471	3500	NaN		3471	3500	1.42739		3471	3500	3.98946		-28.1918	39.1977	1689	2.01472
1449	3.99738e-06		3472	3500	0.637566		3472	3500	302.13		3472	3500	100.523		3472	3500	NaN		3472	3500	1.42353		3472	3500	2.65286		-28.1912	39.1968	1685	2.04573
1444	0		3473	3500	0.72731		3473	3500	302.23		3473	3500	100.527		3473	3500	NaN		3473	3500	1.41288		3473	3500	3.83519		-28.1903	39.1962	1681	2.05773
1440	0		3474	3500	0.762132		3474	3500	302.23		3474	3500	100.526		3474	3500	NaN		3474	3500	1.40442		3474	3500	3.44807		-28.1897	39.1953	1678	2.05727
1437	0		3475	3500	0.666607		3475	3500	302.23		3475	3500	100.528		3475	3500	NaN		3475	3500	1.4182		3475	3500	3.21964		-28.189	39.1945	1675	2.05492
1434	0		3476	3500	0.742894		3476	3500	302.23		3476	3500	100.53		3476	3500	NaN		3476	3500	1.46397		3476	3500	2.57891		-28.1883	39.1938	1673	2.05943
1432	0		3478	3500	0.721369		3478	3500	302.23		3478	3500	100.432		3478	3500	NaN		3478	3500	1.47527		3478	3500	2.28018		-28.1877	39.1928	1671	2.07433
1429	0		3479	3500	0.747265		3479	3500	302.23		3479	3500	100.381		3479	3500	NaN		3479	3500	1.49952		3479	3500	2.66605		-28.1872	39.192	1668	2.09581
1428	0.00467398		3480	3500	0.702285		3480	3500	302.23		3480	3500	100.38		3480	3500	NaN		3480	3500	1.50882		3480	3500	2.92023		-28.1867	39.1912	1665	2.11994
1426	0.0144636		3481	3500	0.702599		3481	3500	302.23		3481	3500	100.382		3481	3500	NaN		3481	3500	1.51735		3481	3500	3.38607		-28.1862	39.1903	1662	2.13114
1425	0.00972851		3481	3500	0.721243		3481	3500	302.23		3481	3500	100.43		3481	3500	NaN		3481	3500	1.50652		3481	3500	3.39468		-28.1857	39.1893	1660	2.13141
1424	0.0443313		3482	3500	NaN		3482	3500	302.23		3482	3500	100.341		3482	3500	NaN		3482	3500	1.50872		3482	3500	3.23113		-28.1853	39.1885	1657	2.1431
1421	0.144974		3483	3500	0.744377		3483	3500	302.23		3483	3500	100.162		3483	3500	NaN		3483	3500	1.53737		3483	3500	3.15259		-28.185	39.1875	1655	1.8755
1418	0.170088		3484	3500	0.727841		3484	3500	302.23		3484	3500	100.152		3484	3500	NaN		3484	3500	1.5921		3484	3500	4.31482		-28.1847	39.1865	1653	1.6765
1413	0.187082		3485	3500	0.70764		3485	3500	302.13		3485	3500	100.179		3485	3500	NaN		3485	3500	1.61573		3485	3500	4.78722		-28.2918	39.2797	1651	1.50264
1408	0.159423		3485	3500	0.773861		3485	3500	302.23		3485	3500	100.077		3485	3500	NaN		3485	3500	1.57011		3485	3500	8.48321		-28.2908	39.279	1654	1.34412
1401	0.09718		3485	3500	0.747228		3485	3500	302.13		3485	3500	100.08		3485	3500	NaN		3485	3500	1.58298		3485	3500	4.87635		-28.29	39.2785	1657	1.17915
1395	0.0742917		3486	3500	0.773592		3486	3500	302.13		3486	3500	100.131		3486	3500	NaN		3486	3500	1.60853		3486	3500	4.46817		-28.2892	39.2778	1661	1.29766
1388	0.158115		3486	3500	0.782832		3486	3500	302.23		3486	3500	100.136		3486	3500	NaN		3486	3500	1.63619		3486	3500	3.45717		-28.2883	39.2773	1664	1.34852
1382	0.166948		3487	3500	0.789369		3487	3500	302.23		3487	3500	100.136		3487	3500	NaN		3487	3500	1.65795		3487	3500	3.4347		-28.2875	39.2767	1667	1.38395
1375	0.05401		3489	3500	0.64457		3489	3500	302.23		3489	3500	100.182		3489	3500	NaN		3489	3500	1.69201		3489	3500	3.8974		-28.2867	39.2762	1670	1.41455
1368	0.032404		3490	3500	0.756551		3490	3500	302.23		3490	3500	100.183		3490	3500	NaN		3490	3500	1.70606		3490	3500	2.74155		-28.2857	39.2755	1673	1.49529
1361	0		3491	3500	0.778754		3491	3500	302.23		3491	3500	100.135		3491	3500	NaN		3491	3500	1.68972		3491	3500	4.80006		-28.2848	39.275	1675	1.65576
1353	3.86635e-06		3492	3500	0.805674		3492	3500	302.23		3492	3500	100.185		3492	3500	NaN		3492	3500	1.6774		3492	3500	3.51942		-28.284	39.2743	1676	1.80243
1346	8.2159e-06		3493	3500	0.821422		3493	3500	302.23		3493	3500	100.188		3493	3500	NaN		3493	3500	1.67379		3493	3500	3.98049		-28.2832	39.2738	1677	1.94273
1339	1.91739e-06		3494	3500	0.748945		3494	3500	302.23		3494	3500	100.141		3494	3500	NaN		3494	3500	1.70768		3494	3500	2.528		-28.2823	39.2733	1678	2.06269
1333	7.97113e-06		3495	3500	0.750638		3495	3500	302.23		3495	3500	100.191		3495	3500	NaN		3495	3500	1.69668		3495	3500	2.36934		-28.2815	39.2727	1679	2.13813
1327	8.28053e-06		3496	3500	0.727632		3496	3500	302.23		3496	3500	100.235		3496	3500	NaN		3496	3500	1.65069		3496	3500	3.39138		-28.2807	39.2722	1681	2.15054
1321	3.88758e-06		3497	3500	0.732164		3497	3500	302.23		3497	3500	100.18		3497	3500	NaN		3497	3500	1.62081		3497	3500	3.70653		-28.2797	39.2715	1683	2.19635
1315	2.91323e-05		3498	3500	0.763443		3498	3500	302.23		3498	3500	100.128		3498	3500	NaN		3498	3500	1.6169		3498	3500	3.94382		-28.2788	39.271	1686	2.23095
1310	4.43511e-05		3499	3500	0.732242		3499	3500	302.23		3499	3500	100.131		3499	3500	NaN		3499	3500	1.59304		3499	3500	4.37738		-28.278	39.2703	1689	2.28171
1304	1.64867e-05		3499	3500	0.754454		3499	3500	302.23		3499	3500	100.084		3499	3500	NaN		3499	3500	1.57986		3499	3500	3.13256		-28.2772	39.2698	1692	2.32045
1299	3.52075e-05		3500	3500	0.8503		3500	3500	302.23		3500	3500	100.032		3500	3500	NaN		3500	3500	1.57733		3500	3500	3.66433		-28.2763	39.2692	1696	2.33857
1293	8.07812e-06		3501	3500	0.726076		3501	3500	302.23		3501	3500	100.03		3501	3500	NaN		3501	3500	1.56758		3501	3500	3.8657		-28.2755	39.2687	1700	2.35194
1288	1.82893e-05		3501	3500	0.736301		3501	3500	302.23		3501	3500	100.132		3501	3500	NaN		3501	3500	1.59369		3501	3500	2.71729		-28.2747	39.2682	1705	2.37077
1283	7.9255e-06		3502	3500	0.813869		3502	3500	302.23		3502	3500	100.185		3502	3500	NaN		3502	3500	1.61507		3502	3500	3.36346		-28.2738	39.2675	1709	2.39653
1279	8.23938e-06		3502	3500	0.771398		3502	3500	302.23		3502	3500	100.137		3502	3500	NaN		3502	3500	1.64607		3502	3500	6.26673		-28.273	39.267	1714	2.42403
1274	0		3503	3500	0.745527		3503	3500	302.23		3503	3500	100.091		3503	3500	NaN		3503	3500	1.66799		3503	3500	2.09788		-28.2722	39.2665	1718	2.4695
1269	0		3503	3500	0.758619		3503	3500	302.23		3503	3500	99.9991		3503	3500	NaN		3503	3500	1.67009		3503	3500	3.83923		-28.2713	39.2658	1722	2.51809
1265	2.15599e-06		3504	3500	0.748405		3504	3500	302.23		3504	3500	100.051		3504	3500	NaN		3504	3500	1.65809		3504	3500	2.4451		-28.2705	39.2653	1726	2.56825
1260	2.11049e-05		3504	3500	0.748729		3504	3500	302.23		3504	3500	100.043		3504	3500	NaN		3504	3500	1.66244		3504	3500	2.40414		-28.2697	39.2648	1729	2.6009
1255	3.51122e-05		3505	3500	0.726071		3505	3500	302.23		3505	3500	99.9872		3505	3500	NaN		3505	3500	1.66648		3505	3500	3.95221		-28.2688	39.2642	1731	2.6416
1250	6.78786e-07		3505	3500	0.737819		3505	3500	302.23		3505	3500	100.136		3505	3500	NaN		3505	3500	1.66792		3505	3500	6.59908		-28.268	39.2637	1734	2.67489
1245	0.0112879		3506	3500	0.680328		3506	3500	302.23		3506	3500	100.137		3506	3500	NaN		3506	3500	1.66176		3506	3500	4.06908		-28.2672	39.2632	1736	2.68099
1239	0.0276643		3506	3500	0.759008		3506	3500	302.23		3506	3500	100.041		3506	3500	NaN		3506	3500	1.63833		3506	3500	3.5228		-28.2663	39.2627	1737	2.69485
1234	0.00782449		3507	3500	0.694268		3507	3500	302.23		3507	3500	100.143		3507	3500	NaN		3507	3500	1.61998		3507	3500	2.89748		-28.2655	39.262	1739	2.72379
1230	1.4052e-05		3508	3500	0.723275		3508	3500	302.13		3508	3500	100.189		3508	3500	NaN		3508	3500	1.62345		3508	3500	3.14632		-28.2648	39.2615	1741	2.75355
1226	0.000250676		3510	3500	0.773397		3510	3500	302.23		3510	3500	100.086		3510	3500	NaN		3510	3500	1.62049		3510	3500	3.32062		-28.264	39.261	1742	2.76119
1222	0.00145004		3512	3500	0.838645		3512	3500	302.23		3512	3500	100.088		3512	3500	NaN		3512	3500	1.62536		3512	3500	3.31028		-28.2632	39.2603	1743	2.75269
1217	0.00549528		3513	3500	0.708475		3513	3500	302.23		3513	3500	100.24		3513	3500	NaN		3513	3500	1.63103		3513	3500	3.21357		-28.2623	39.2598	1743	2.7429
1213	0.00741953		3516	3500	0.739529		3516	3500	302.33		3516	3500	100.295		3516	3500	NaN		3516	3500	1.61179		3516	3500	3.02551		-28.2615	39.2593	1744	2.7319
1208	1.47223e-05		3519	3500	0.750694		3519	3500	302.23		3519	3500	100.198		3519	3500	NaN		3519	3500	1.60482		3519	3500	2.46291		-28.2607	39.2587	1743	2.71507
1204	1.98821e-05		3521	3500	0.871869		3521	3500	302.23		3521	3500	100.243		3521	3500	NaN		3521	3500	1.60879		3521	3500	4.32695		-28.2598	39.2582	1743	2.71298
1199	1.43863e-06		3524	3500	0.741023		3524	3500	302.23		3524	3500	100.338		3524	3500	NaN		3524	3500	1.63782		3524	3500	2.50142		-28.259	39.2577	1742	2.74127
1194	2.04889e-05		3527	3500	0.738477		3527	3500	302.23		3527	3500	100.34		3527	3500	NaN		3527	3500	1.689		3527	3500	3.54785		-28.2582	39.257	1741	2.76028
1189	4.35392e-05		3529	3500	0.760623		3529	3500	302.33		3529	3500	100.343		3529	3500	NaN		3529	3500	1.75822		3529	3500	2.09885		-28.2573	39.2565	1739	2.76482
1184	6.30601e-06		3532	3500	0.739791		3532	3500	302.23		3532	3500	100.393		3532	3500	NaN		3532	3500	1.75301		3532	3500	3.39984		-28.257	39.2562	1739	2.7624
1179	2.30709e-05		3535	3500	0.740044		3535	3500	302.33		3535	3500	100.395		3535	3500	NaN		3535	3500	1.78117		3535	3500	2.61111		-28.2558	39.2553	1737	2.75149
1174	2.63219e-05		3537	3500	0.759917		3537	3500	302.33		3537	3500	100.296		3537	3500	NaN		3537	3500	1.78525		3537	3500	2.22096		-28.255	39.2548	1736	2.73428
1169	2.13414e-05		3540	3500	0.787114		3540	3500	302.33		3540	3500	100.245		3540	3500	NaN		3540	3500	1.77878		3540	3500	3.42861		-28.2542	39.2542	1735	2.71459
1165	2.31622e-05		3542	3500	0.742168		3542	3500	302.33		3542	3500	100.247		3542	3500	NaN		3542	3500	1.7882		3542	3500	2.57861		-28.2533	39.2537	1734	2.69543
1161	2.14598e-05		3545	3500	0.725463		3545	3500	302.33		3545	3500	100.197		3545	3500	NaN		3545	3500	1.79222		3545	3500	3.05945		-28.2525	39.253	1733	2.67754
1158	2.80952e-05		3546	3500	0.762651		3546	3500	302.33		3546	3500	100.196		3546	3500	NaN		3546	3500	1.78761		3546	3500	4.26162		-28.2517	39.2525	1733	2.66997
1155	1.11919e-06		3546	3500	0.764826		3546	3500	302.33		3546	3500	100.251		3546	3500	NaN		3546	3500	1.80758		3546	3500	3.25617		-28.2508	39.252	1732	2.66045
1151	2.37828e-06		3546	3500	0.76378		3546	3500	302.33		3546	3500	100.213		3546	3500	NaN		3546	3500	1.78486		3546	3500	3.21542		-28.25	39.2513	1732	2.65879
1148	7.86105e-06		3546	3500	0.758109		3546	3500	302.33		3546	3500	100.127		3546	3500	NaN		3546	3500	1.76307		3546	3500	10.6104		-28.2492	39.2508	1732	2.67109
1145	1.67048e-05		3546	3500	0.722779		3546	3500	302.33		3546	3500	99.8227		3546	3500	NaN		3546	3500	1.77148		3546	3500	4.38782		-28.2483	39.2502	1732	2.68065
1141	1.66038e-05		3546	3500	0.745305		3546	3500	302.33		3546	3500	99.6649		3546	3500	NaN		3546	3500	1.77022		3546	3500	5.96349		-28.2475	39.2497	1732	2.6866
1137	3.61178e-05		3546	3500	0.780265		3546	3500	302.33		3546	3500	99.4627		3546	3500	NaN		3546	3500	1.76152		3546	3500	3.24885		-28.2467	39.249	1733	2.69755
1132	3.82191e-06		3546	3500	0.798714		3546	3500	302.33		3546	3500	99.4627		3546	3500	NaN		3546	3500	1.75453		3546	3500	26.2815		-28.2458	39.2485	1733	2.70263
1128	4.35324e-06		3546	3500	0.839303		3546	3500	302.33		3546	3500	99.8323		3546	3500	NaN		3546	3500	1.76302		3546	3500	3.40498		-28.245	39.2478	1733	2.70993
1123	3.27817e-05		3546	3500	0.850277		3546	3500	302.33		3546	3500	99.8424		3546	3500	NaN		3546	3500	1.79841		3546	3500	3.22467		-28.2442	39.2473	1733	2.73036
1117	6.96622e-05		3546	3500	0.803958		3546	3500	302.33		3546	3500	99.7917		3546	3500	NaN		3546	3500	1.82681		3546	3500	5.04967		-28.2433	39.2467	1733	2.74246
1112	2.47992e-05		3546	3500	0.789491		3546	3500	302.43		3546	3500	99.8822		3546	3500	NaN		3546	3500	1.84444		3546	3500	2.58985		-28.2425	39.2462	1733	2.75914
1106	5.66322e-05		3546	3500	0.817917		3546	3500	302.33		3546	3500	99.9133		3546	3500	NaN		3546	3500	1.82383		3546	3500	2.88348		-28.2417	39.2455	1732	2.78503
1100	5.81074e-05		3546	3500	0.685664		3546	3500	302.33		3546	3500	99.8541		3546	3500	NaN		3546	3500	1.78041		3546	3500	2.38396		-28.2408	39.245	1732	2.79823
1086	0.000111683		3546	3500	NaN		3546	3500	302.43		3546	3500	99.8994		3546	3500	NaN		3546	3500	1.73888		3546	3500	2.90424		-28.24	39.2443	1732	2.80681
1080	1.26907e-05		3546	3500	0.793296		3546	3500	302.43		3546	3500	99.8502		3546	3500	NaN		3546	3500	1.71026		3546	3500	3.62634		-28.2392	39.2438	1733	2.83592
1074	0		3546	3500	0.804947		3546	3500	302.43		3546	3500	99.7512		3546	3500	NaN		3546	3500	1.73394		3546	3500	3.36006		-28.2383	39.2432	1733	2.85019
1069	0		3592	3500	0.885964		3592	3500	302.43		3592	3500	99.7523		3592	3500	NaN		3592	3500	1.75666		3592	3500	2.98468		-28.2375	39.2427	1733	2.8642
1064	0		3596	3500	NaN		3596	3500	302.43		3596	3500	99.703		3596	3500	NaN		3596	3500	1.77461		3596	3500	3.22917		-28.2367	39.242	1734	2.86503
1059	3.91463e-06		3598	3500	0.801403		3598	3500	302.43		3598	3500	99.6518		3598	3500	NaN		3598	3500	1.74254		3598	3500	3.57826		-28.2358	39.2413	1734	2.84205
1054	1.29783e-05		3600	3700	0.830242		3600	3700	302.55		3600	3700	101.109		3600	3700	NaN		3600	3700	1.70763		3600	3700	3.2995		-28.235	39.2408	1735	2.81601
1050	2.48818e-05		3603	3700	0.786605		3603	3700	302.55		3603	3700	101.107		3603	3700	NaN		3603	3700	1.65614		3603	3700	2.76002		-28.2342	39.2402	1735	2.79158
1045	4.50867e-05		3605	3700	0.850544		3605	3700	302.55		3605	3700	101.156		3605	3700	NaN		3605	3700	1.63694		3605	3700	3.02146		-28.2333	39.2397	1735	2.77524
1041	2.9029e-05		3607	3700	0.759884		3607	3700	302.55		3607	3700	101.106		3607	3700	NaN		3607	3700	1.59449		3607	3700	2.65973		-28.2325	39.239	1735	2.78452
1046	4.46144e-05		3609	3700	0.815469		3609	3700	302.65		3609	3700	101.158		3609	3700	NaN		3609	3700	1.60748		3609	3700	3.38769		-28.232	39.2387	1735	2.8134
1043	0.000109647		3612	3700	0.745042		3612	3700	302.55		3612	3700	101.21		3612	3700	NaN		3612	3700	1.61179		3612	3700	2.80446		-28.2308	39.2378	1735	2.82629
1039	9.30589e-05		3614	3700	0.79516		3614	3700	302.65		3614	3700	101.159		3614	3700	NaN		3614	3700	1.57229		3614	3700	2.79457		-28.23	39.2372	1735	2.8483
1035	0.000124634		3616	3700	0.710691		3616	3700	302.55		3616	3700	101.107		3616	3700	NaN		3616	3700	1.56592		3616	3700	2.2198		-28.2292	39.2367	1735	2.8747
1030	5.57221e-05		3618	3700	0.746106		3618	3700	302.55		3618	3700	101.058		3618	3700	NaN		3618	3700	1.57389		3618	3700	2.60117		-28.2283	39.236	1735	2.90033
1026	7.00391e-05		3620	3700	0.75287		3620	3700	302.55		3620	3700	101.06		3620	3700	NaN		3620	3700	1.59141		3620	3700	3.24241		-28.2275	39.2355	1735	2.93241
1020	3.4855e-05		3623	3700	0.778704		3623	3700	302.55		3623	3700	101.06		3623	3700	NaN		3623	3700	1.61921		3623	3700	15.3388		-28.2267	39.2348	1735	2.97918
1014	8.33779e-05		3625	3700	0.838813		3625	3700	302.55		3625	3700	101.108		3625	3700	NaN		3625	3700	1.64985		3625	3700	2.87867		-28.2258	39.2342	1735	3.01336
1008	5.54643e-05		3627	3700	0.777135		3627	3700	302.65		3627	3700	101.156		3627	3700	NaN		3627	3700	1.65253		3627	3700	3.35516		-28.225	39.2337	1735	3.0091
1001	5.8137e-05		3629	3700	NaN		3629	3700	302.65		3629	3700	101.156		3629	3700	NaN		3629	3700	1.70802		3629	3700	1.88286		-28.2242	39.233	1735	2.95912
995	0.000201991		3631	3700	NaN		3631	3700	302.65		3631	3700	101.207		3631	3700	NaN		3631	3700	1.66105		3631	3700	2.90259		-28.2233	39.2323	1735	2.89384
988	0.000175402		3634	3700	0.761012		3634	3700	302.65		3634	3700	101.306		3634	3700	NaN		3634	3700	1.60999		3634	3700	5.23046		-28.2225	39.2318	1735	2.81263
981	2.28972e-05		3636	3700	0.773248		3636	3700	302.65		3636	3700	101.305		3636	3700	NaN		3636	3700	1.62211		3636	3700	3.14972		-28.2218	39.2312	1735	2.74952
975	5.41719e-05		3638	3700	0.752232		3638	3700	302.65		3638	3700	101.205		3638	3700	NaN		3638	3700	1.63116		3638	3700	3.16299		-28.221	39.2305	1735	2.70057
968	6.0038e-05		3640	3700	0.717453		3640	3700	302.65		3640	3700	101.202		3640	3700	NaN		3640	3700	1.6376		3640	3700	6.92669		-28.2202	39.23	1735	2.68779
962	9.28671e-05		3642	3700	0.761056		3642	3700	302.65		3642	3700	101.252		3642	3700	NaN		3642	3700	1.61111		3642	3700	4.65471		-28.2193	39.2293	1735	2.69304
956	1.95207e-05		3644	3700	0.806444		3644	3700	302.65		3644	3700	101.254		3644	3700	NaN		3644	3700	1.56877		3644	3700	5.67997		-28.2185	39.2288	1735	2.69485
950	2.68632e-05		3646	3700	0.693311		3646	3700	302.65		3646	3700	101.354		3646	3700	NaN		3646	3700	1.49001		3646	3700	3.36853		-28.2177	39.2282	1735	2.67806
945	6.61415e-05		3648	3700	0.696683		3648	3700	302.65		3648	3700	101.454		3648	3700	NaN		3648	3700	1.45172		3648	3700	4.08851		-28.2168	39.2275	1735	2.67644
940	5.25509e-05		3651	3700	0.815182		3651	3700	302.65		3651	3700	101.454		3651	3700	NaN		3651	3700	1.40081		3651	3700	3.81932		-28.216	39.2268	1735	2.68147
935	5.00444e-05		3653	3700	0.755001		3653	3700	302.65		3653	3700	101.453		3653	3700	NaN		3653	3700	1.37172		3653	3700	4.20052		-28.2152	39.2263	1735	2.67728
930	4.48127e-05		3656	3700	0.787278		3656	3700	302.75		3656	3700	101.501		3656	3700	NaN		3656	3700	1.35975		3656	3700	2.82778		-28.2143	39.2257	1735	2.67037
925	4.17103e-05		3659	3700	0.699678		3659	3700	302.75		3659	3700	101.649		3659	3700	NaN		3659	3700	1.34357		3659	3700	4.9794		-28.2135	39.225	1736	2.68007
921	8.08059e-05		3663	3700	0.661383		3663	3700	302.75		3663	3700	101.749		3663	3700	NaN		3663	3700	1.29173		3663	3700	4.11835		-28.2127	39.2245	1736	2.70226
916	0.000107081		3666	3700	0.665099		3666	3700	302.85		3666	3700	101.797		3666	3700	NaN		3666	3700	1.20369		3666	3700	3.52851		-28.2118	39.2238	1736	2.71608
912	9.83778e-05		3670	3700	0.719407		3670	3700	302.85		3670	3700	101.896		3670	3700	NaN		3670	3700	1.15232		3670	3700	2.25306		-28.211	39.2232	1736	2.73042
908	6.55831e-05		3673	3700	0.612066		3673	3700	302.85		3673	3700	102.094		3673	3700	NaN		3673	3700	1.12354		3673	3700	4.49903		-28.2103	39.2225	1736	2.7541
903	6.0544e-05		3677	3700	NaN		3677	3700	302.85		3677	3700	102.394		3677	3700	NaN		3677	3700	1.10998		3677	3700	5.77705		-28.2095	39.222	1736	2.76873
898	4.46385e-05		3681	3700	NaN		3681	3700	302.85		3681	3700	102.641		3681	3700	NaN		3681	3700	1.11018		3681	3700	3.93238		-28.2087	39.2213	1736	2.75811
893	2.83374e-05		3685	3700	0.667637		3685	3700	302.85		3685	3700	102.987		3685	3700	NaN		3685	3700	1.10637		3685	3700	4.09115		-28.2078	39.2207	1736	2.74011
889	6.57356e-05		3689	3700	0.630688		3689	3700	302.95		3689	3700	103.386		3689	3700	NaN		3689	3700	1.11422		3689	3700	4.90962		-28.207	39.2202	1736	2.71451
884	6.56066e-05		3693	3700	0.596386		3693	3700	302.85		3693	3700	103.731		3693	3700	NaN		3693	3700	1.09062		3693	3700	5.7972		-28.2062	39.2195	1735	2.70941
880	1.69074e-05		3697	3700	0.62556		3697	3700	302.95		3697	3700	104.077		3697	3700	NaN		3697	3700	1.05788		3697	3700	7.5389		-28.2053	39.2188	1735	2.6832
876	3.53967e-05		3701	3700	0.646592		3701	3700	302.95		3701	3700	104.423		3701	3700	NaN		3701	3700	1.04599		3701	3700	8.02		-28.2045	39.2182	1734	2.63166
872	4.20171e-05		3705	3700	0.663659		3705	3700	302.95		3705	3700	104.673		3705	3700	NaN		3705	3700	1.06987		3705	3700	3.97542		-28.2037	39.2177	1734	2.56798
867	1.18528e-05		3709	3700	NaN		3709	3700	302.95		3709	3700	104.924		3709	3700	NaN		3709	3700	1.09075		3709	3700	7.55362		-28.2028	39.217	1733	2.50588
863	3.90925e-05		3711	3700	0.687813		3711	3700	302.95		3711	3700	105.219		3711	3700	NaN		3711	3700	1.12402		3711	3700	5.95677		-28.202	39.2163	1733	2.43082
859	4.17312e-05		3719	3700	0.647214		3719	3700	302.95		3719	3700	105.468		3719	3700	NaN		3719	3700	1.15097		3719	3700	4.34812		-28.2012	39.2157	1733	2.37991
855	2.58889e-05		3722	3700	0.601637		3722	3700	302.95		3722	3700	105.67		3722	3700	NaN		3722	3700	1.1534		3722	3700	7.68986		-28.2003	39.2152	1732	2.3609
851	1.13093e-05		3724	3700	0.665324		3724	3700	302.95		3724	3700	105.82		3724	3700	NaN		3724	3700	1.16568		3724	3700	5.52134		-28.1995	39.2145	1732	2.37026
848	2.4032e-05		3726	3700	0.678888		3726	3700	302.95		3726	3700	105.967		3726	3700	NaN		3726	3700	1.15466		3726	3700	5.67339		-28.1987	39.2138	1732	2.39649
845	7.92842e-06		1034	1100	4.4427		1034	1100	284.47		1034	1100	123.953		1034	1100	0.667411		1034	1100	1.18775		1034	1100	8.1193		-28.1978	39.2133	1732	2.42859
842	1.68478e-05		1036	1100	4.42704		1036	1100	284.47		1036	1100	124.057		1036	1100	0.662738		1036	1100	1.19601		1036	1100	7.52462		-28.1972	39.2127	1732	2.4659
840	5.02328e-06		1038	1100	4.42747		1038	1100	284.47		1038	1100	124.114		1038	1100	0.658065		1038	1100	1.20799		1038	1100	8.29145		-28.1963	39.212	1732	2.51888
838	1.13751e-05		1041	1100	4.53442		1041	1100	284.57		1041	1100	124.174		1041	1100	0.653392		1041	1100	1.21453		1041	1100	10.9319		-28.1955	39.2113	1732	2.57725
836	7.42662e-06		1044	1100	4.54264		1044	1100	284.47		1044	1100	124.179		1044	1100	0.639373		1044	1100	1.19575		1044	1100	9.30119		-28.1947	39.2108	1732	2.61997
837	1.26177e-05		1049	1100	4.66996		1049	1100	284.47		1049	1100	124.171		1049	1100	0.625355		1049	1100	1.18955		1049	1100	8.50499		-28.1938	39.2102	1732	2.65688
834	0		1053	1100	4.63915		1053	1100	284.47		1053	1100	124.154		1053	1100	0.611336		1053	1100	1.1713		1053	1100	7.94086		-28.193	39.2095	1732	2.6832
832	5.77728e-06		1057	1100	4.53091		1057	1100	284.57		1057	1100	124.119		1057	1100	0.597317		1057	1100	1.17065		1057	1100	8.51452		-28.1922	39.2088	1732	2.69078
829	1.22769e-05		1062	1100	4.52057		1062	1100	284.57		1062	1100	124.03		1062	1100	0.583298		1062	1100	1.17661		1062	1100	8.32768		-28.1913	39.2083	1732	2.67706
826	1.44394e-05		1067	1100	4.28887		1067	1100	284.67		1067	1100	124.063		1067	1100	0.516944		1067	1100	1.16108		1067	1100	7.72643		-28.1905	39.2077	1732	2.66124
823	4.87325e-05		1072	1100	4.38084		1072	1100	284.67		1072	1100	124.146		1072	1100	0.450588		1072	1100	1.16047		1072	1100	9.67705		-28.1897	39.207	1732	2.63794
819	5.08751e-05		1077	1100	4.37037		1077	1100	284.67		1077	1100	124.092		1077	1100	0.384233		1077	1100	1.17416		1077	1100	17.117		-28.1888	39.2063	1732	2.61505
814	3.35502e-05		1081	1100	4.28009		1081	1100	284.67		1081	1100	124.042		1081	1100	0.317878		1081	1100	1.17415		1081	1100	7.03909		-28.188	39.2058	1733	2.58117
809	2.63306e-05		1086	1100	4.30548		1086	1100	284.77		1086	1100	124.05		1086	1100	0.251523		1086	1100	1.20505		1086	1100	7.9399		-28.1872	39.2052	1733	2.55162
804	2.45948e-05		1091	1100	4.44311		1091	1100	284.77		1091	1100	124.019		1091	1100	0.219747		1091	1100	1.27852		1091	1100	7.21304		-28.1863	39.2045	1733	2.52399
799	2.93389e-06		1095	1100	4.24987		1095	1100	284.87		1095	1100	124.017		1095	1100	0.187971		1095	1100	1.32653		1095	1100	9.48484		-28.1855	39.204	1733	2.49788
792	1.86261e-05		1100	1100	4.15425		1100	1100	284.87		1100	1100	124.068		1100	1100	0.156196		1100	1100	1.33571		1100	1100	8.96246		-28.1847	39.2033	1734	2.47788
787	3.05072e-05		1105	1100	4.19636		1105	1100	284.97		1105	1100	124.017		1105	1100	0.12442		1105	1100	1.30989		1105	1100	8.20891		-28.1838	39.2027	1734	2.46612
782	9.76836e-05		1110	1100	4.28916		1110	1100	284.97		1110	1100	123.968		1110	1100	0.0926442		1110	1100	1.28625		1110	1100	6.87159		-28.1828	39.202	1734	2.45329
778	0.00020465		1115	1100	4.25021		1115	1100	284.87		1115	1100	124.064		1115	1100	0.170915		1115	1100	1.2988		1115	1100	35.4464		-28.1823	39.2017	1734	2.45135
773	3.9364e-05		1120	1100	4.1867		1120	1100	284.97		1120	1100	124.065		1120	1100	0.249186		1120	1100	1.3087		1120	1100	8.30393		-28.1812	39.2008	1734	2.46674
768	1.38901e-05		1124	1100	4.20808		1124	1100	284.97		1124	1100	123.97		1124	1100	0.327457		1124	1100	1.29085		1124	1100	9.20679		-28.1803	39.2002	1734	2.48669
762	5.3099e-06		1129	1100	4.18484		1129	1100	285.07		1129	1100	123.975		1129	1100	0.405728		1129	1100	1.31298		1129	1100	6.29193		-28.1795	39.1997	1734	2.51384
757	1.60198e-06		1133	1100	4.0711		1133	1100	285.07		1133	1100	123.949		1133	1100	0.439373		1133	1100	1.29654		1133	1100	6.81548		-28.1787	39.199	1734	2.53959
752	3.16426e-05		1137	1100	3.96063		1137	1100	285.17		1137	1100	123.998		1137	1100	0.473018		1137	1100	1.24607		1137	1100	8.74971		-28.1778	39.1983	1734	2.55793
746	8.26449e-05		1141	1100	3.94365		1141	1100	285.17		1141	1100	123.965		1141	1100	0.506663		1141	1100	1.2536		1141	1100	8.75878		-28.177	39.1978	1734	2.55104
741	3.27357e-05		1145	1100	4.03339		1145	1100	285.17		1145	1100	123.897		1145	1100	0.540308		1145	1100	1.26146		1145	1100	7.5193		-28.1762	39.1972	1734	2.52623
735	0		1148	1100	4.08284		1148	1100	285.17		1148	1100	123.881		1148	1100	0.573953		1148	1100	1.28086		1148	1100	7.6887		-28.1753	39.1965	1734	2.50397
730	6.51738e-06		1152	1100	4.12818		1152	1100	285.17		1152	1100	123.782		1152	1100	0.542177		1152	1100	1.2702		1152	1100	7.63714		-28.1745	39.1958	1734	2.49583
725	3.08273e-05		1156	1100	3.98065		1156	1100	285.17		1156	1100	123.79		1156	1100	0.510401		1156	1100	1.29291		1156	1100	6.78591		-28.1737	39.1953	1734	2.48023
720	3.67757e-05		1158	1100	4.1525		1158	1100	285.17		1158	1100	123.833		1158	1100	0.478625		1158	1100	1.32391		1158	1100	7.57557		-28.1728	39.1947	1734	2.45256
715	2.64536e-05		1163	1100	4.06962		1163	1100	285.17		1163	1100	123.787		1163	1100	0.44685		1163	1100	1.36457		1163	1100	13.405		-28.172	39.194	1734	2.42054
710	8.40629e-05		1167	1100	3.96605		1167	1100	285.17		1167	1100	123.784		1167	1100	0.415074		1167	1100	1.3597		1167	1100	9.89423		-28.1712	39.1935	1734	2.38211
705	6.58698e-05		1170	1100	4.12245		1170	1100	285.17		1170	1100	123.811		1170	1100	0.336803		1170	1100	1.34418		1170	1100	6.86314		-28.1703	39.1928	1734	2.34162
699	0		1174	1100	4.07678		1174	1100	285.27		1174	1100	123.801		1174	1100	0.258532		1174	1100	1.33032		1174	1100	11.9459		-28.1695	39.1922	1734	2.30416
693	3.97284e-06		1178	1100	4.12327		1178	1100	285.27		1178	1100	123.74		1178	1100	0.180261		1178	1100	1.31757		1178	1100	7.00691		-28.1687	39.1915	1735	2.28144
688	1.24178e-05		1182	1100	4.19876		1182	1100	285.27		1182	1100	123.715		1182	1100	0.10199		1182	1100	1.29468		1182	1100	8.22645		-28.1678	39.191	1735	2.27543
683	2.24317e-05		1186	1100	4.05508		1186	1100	285.27		1186	1100	123.749		1186	1100	0.131896		1186	1100	1.2682		1186	1100	7.63018		-28.167	39.1903	1735	2.27465
679	2.97148e-05		1190	1100	3.92823		1190	1100	285.27		1190	1100	123.84		1190	1100	0.161803		1190	1100	1.24342		1190	1100	9.67254		-28.1662	39.1897	1736	2.26791
675	0		1194	1100	3.91769		1194	1100	285.27		1194	1100	123.887		1194	1100	0.19171		1194	1100	1.20025		1194	1100	7.85974		-28.1653	39.1892	1736	2.26382
671	1.22429e-05		1198	1100	3.93758		1198	1100	285.27		1198	1100	123.787		1198	1100	0.221616		1198	1100	1.18169		1198	1100	10.6303		-28.1645	39.1885	1736	2.27386
668	3.72239e-05		1202	1300	3.98316		1202	1300	285.76		1202	1300	125.979		1202	1300	0.147091		1202	1300	1.14672		1202	1300	10.9796		-28.1637	39.1878	1736	2.28421
666	2.59624e-05		1205	1300	3.82238		1205	1300	285.76		1205	1300	125.926		1205	1300	0.179801		1205	1300	1.17418		1205	1300	8.80682		-28.1628	39.1872	1736	2.29296
663	8.7053e-06		1209	1300	3.88394		1209	1300	285.76		1209	1300	125.924		1209	1300	0.212512		1209	1300	1.19524		1209	1300	7.28383		-28.162	39.1867	1736	2.29002
661	2.60529e-05		1213	1300	3.93284		1213	1300	285.76		1213	1300	125.824		1213	1300	0.245222		1213	1300	1.20439		1213	1300	8.56397		-28.1612	39.186	1735	2.28502
659	4.99772e-05		1216	1300	3.81175		1216	1300	285.76		1216	1300	125.724		1216	1300	0.277932		1216	1300	1.21798		1216	1300	9.53511		-28.1603	39.1853	1735	2.27363
656	2.90266e-05		1220	1300	3.92511		1220	1300	285.76		1220	1300	125.676		1220	1300	0.310642		1220	1300	1.2362		1220	1300	9.18895		-28.1595	39.1847	1735	2.24594
653	1.55511e-05		1223	1300	3.83151		1223	1300	285.76		1223	1300	125.579		1223	1300	0.309474		1223	1300	1.23995		1223	1300	11.2348		-28.1587	39.1842	1735	2.19764
650	3.65099e-05		1227	1300	3.74787		1227	1300	285.76		1227	1300	125.528		1227	1300	0.308306		1227	1300	1.25644		1227	1300	19.9316		-28.1578	39.1835	1735	2.14961
646	1.40849e-05		1230	1300	3.87635		1230	1300	285.76		1230	1300	125.473		1230	1300	0.307138		1230	1300	1.28239		1230	1300	17.8893		-28.1573	39.1832	1735	2.10979
643	7.109e-07		1233	1300	3.75847		1233	1300	285.76		1233	1300	125.42		1233	1300	0.305969		1233	1300	1.29062		1233	1300	8.94704		-28.1562	39.1823	1734	2.07393
640	5.81076e-06		1237	1300	3.76384		1237	1300	285.76		1237	1300	125.469		1237	1300	0.321857		1237	1300	1.30486		1237	1300	7.94544		-28.1553	39.1817	1734	2.04785
637	1.32063e-05		1240	1300	3.69318		1240	1300	285.76		1240	1300	125.468		1240	1300	0.337745		1240	1300	1.285		1240	1300	8.8716		-28.1545	39.181	1734	2.03103
633	1.27228e-05		1243	1300	3.64014		1243	1300	285.76		1243	1300	125.371		1243	1300	0.353633		1243	1300	1.28511		1243	1300	23.6019		-28.1537	39.1803	1734	2.02591
630	8.66408e-06		1246	1300	3.70191		1246	1300	285.76		1246	1300	125.416		1246	1300	0.369521		1246	1300	1.28655		1246	1300	7.68197		-28.1528	39.1798	1734	2.02114
626	1.37879e-05		1250	1300	3.82063		1250	1300	285.76		1250	1300	125.509		1250	1300	0.385409		1250	1300	1.28194		1250	1300	18.027		-28.152	39.1792	1734	2.02231
622	2.92994e-05		1253	1300	3.78146		1253	1300	285.76		1253	1300	125.413		1253	1300	0.385409		1253	1300	1.29357		1253	1300	6.89072		-28.1512	39.1785	1734	2.03257
618	8.22212e-06		1257	1300	3.68151		1257	1300	285.76		1257	1300	125.411		1257	1300	0.385409		1257	1300	1.30311		1257	1300	6.31297		-28.1503	39.1778	1734	2.05393
613	1.74722e-05		1260	1300	3.68405		1260	1300	285.76		1260	1300	125.503		1260	1300	0.385409		1260	1300	1.31742		1260	1300	7.7815		-28.1495	39.1773	1735	2.07669
609	0		1264	1300	3.73485		1264	1300	285.76		1264	1300	125.455		1264	1300	0.385409		1264	1300	1.33779		1264	1300	6.76646		-28.1487	39.1767	1735	2.08702
604	0		1268	1300	3.65357		1268	1300	285.76		1268	1300	125.455		1268	1300	0.385409		1268	1300	1.35132		1268	1300	7.54133		-28.1478	39.176	1735	2.07665
600	4.52083e-06		1272	1300	3.74103		1272	1300	285.76		1272	1300	125.405		1272	1300	0.321858		1272	1300	1.38798		1272	1300	6.49042		-28.147	39.1753	1735	2.04906
595	1.29435e-05		1275	1300	3.69575		1275	1300	285.76		1275	1300	125.306		1275	1300	0.258306		1275	1300	1.43422		1275	1300	6.49405		-28.1462	39.1748	1736	2.01794
591	1.91932e-05		1279	1300	3.56958		1279	1300	285.76		1279	1300	125.353		1279	1300	0.194755		1279	1300	1.48567		1279	1300	8.87689		-28.1453	39.1742	1736	1.99297
586	2.57174e-05		1282	1300	3.74026		1282	1300	285.76		1282	1300	125.404		1282	1300	0.131203		1282	1300	1.54302		1282	1300	4.82162		-28.1445	39.1735	1736	1.97731
582	1.98822e-06		1286	1300	3.69401		1286	1300	285.76		1286	1300	125.448		1286	1300	0.0676522		1286	1300	1.61335		1286	1300	5.35503		-28.1437	39.1728	1736	1.96336
577	1.4984e-05		1289	1300	3.62799		1289	1300	285.76		1289	1300	125.541		1289	1300	0.204334		1289	1300	1.6675		1289	1300	4.80696		-28.1428	39.1723	1736	1.96107
573	2.30133e-05		1293	1300	3.85107		1293	1300	285.76		1293	1300	125.591		1293	1300	0.341017		1293	1300	1.7591		1293	1300	4.72675		-28.142	39.1717	1736	1.96372
569	3.19049e-07		1296	1300	3.84219		1296	1300	285.76		1296	1300	125.589		1296	1300	0.477698		1296	1300	1.83378		1296	1300	4.38513		-28.1412	39.171	1736	1.95907
565	0		1299	1300	4.0015		1299	1300	285.76		1299	1300	125.683		1299	1300	0.614381		1299	1300	1.8891		1299	1300	3.81492		-28.1403	39.1703	1736	1.95268
561	9.37847e-06		1303	1300	3.71743		1303	1300	285.76		1303	1300	125.829		1303	1300	0.662979		1303	1300	1.92658		1303	1300	4.83017		-28.1395	39.1698	1736	1.95801
556	2.39275e-05		1306	1300	3.68361		1306	1300	285.66		1306	1300	125.928		1306	1300	0.711577		1306	1300	1.95262		1306	1300	5.37545		-28.1387	39.1692	1736	1.97032
552	8.4957e-06		1309	1300	3.81222		1309	1300	285.76		1309	1300	125.926		1309	1300	0.760175		1309	1300	1.97163		1309	1300	4.4585		-28.1378	39.1685	1736	1.97543
548	0		1312	1300	3.6769		1312	1300	285.76		1312	1300	125.923		1312	1300	0.808773		1312	1300	1.97347		1312	1300	4.56533		-28.137	39.1678	1736	1.97012
544	4.029e-06		1316	1300	3.57473		1316	1300	285.76		1316	1300	126.019		1316	1300	0.857371		1316	1300	1.98644		1316	1300	9.09197		-28.136	39.1673	1736	1.96421
540	1.26063e-05		1319	1300	3.47732		1319	1300	285.76		1319	1300	126.114		1319	1300	0.653633		1319	1300	2.00734		1319	1300	4.49574		-28.1352	39.1667	1736	1.95606
538	8.59524e-06		1323	1300	3.55439		1323	1300	285.86		1323	1300	126.207		1323	1300	0.449894		1323	1300	2.03925		1323	1300	5.39411		-28.1343	39.166	1736	1.9397
534	8.1791e-06		1326	1300	3.45645		1326	1300	285.86		1326	1300	126.253		1326	1300	0.246156		1326	1300	2.0237		1326	1300	5.25856		-28.1335	39.1655	1736	1.93156
530	2.34641e-05		1329	1300	3.63289		1329	1300	285.86		1329	1300	126.305		1329	1300	0.0424171		1329	1300	2.02111		1329	1300	4.78289		-28.1327	39.1648	1736	1.93933
527	1.29273e-05		1332	1300	3.59624		1332	1300	285.96		1332	1300	126.354		1332	1300	-0.16132		1332	1300	2.05055		1332	1300	4.88345		-28.1322	39.1645	1735	1.96036
524	0		1335	1300	3.70704		1335	1300	285.96		1335	1300	126.351		1335	1300	-0.0643574		1335	1300	2.11178		1335	1300	4.27948		-28.131	39.1635	1735	1.98534
520	2.00574e-06		1338	1300	3.45891		1338	1300	285.96		1338	1300	126.347		1338	1300	0.0326047		1338	1300	2.12453		1338	1300	5.09894		-28.1302	39.163	1735	2.0133
517	4.26224e-06		1341	1300	3.45074		1341	1300	285.96		1341	1300	126.347		1341	1300	0.129568		1341	1300	2.12799		1341	1300	4.1645		-28.1293	39.1623	1734	2.04321
514	0		1344	1300	3.42551		1344	1300	286.06		1344	1300	126.395		1344	1300	0.22653		1344	1300	2.172		1344	1300	4.04676		-28.1285	39.1617	1734	2.07235
510	4.07386e-06		1348	1300	3.56587		1348	1300	286.06		1348	1300	126.392		1348	1300	0.197558		1348	1300	2.16812		1348	1300	4.36044		-28.1277	39.161	1734	2.08923
507	8.65687e-06		1350	1300	3.48894		1350	1300	285.96		1350	1300	126.438		1350	1300	0.168586		1350	1300	2.12992		1350	1300	4.04033		-28.1268	39.1605	1734	2.10767
502	2.54213e-05		1354	1300	3.38468		1354	1300	286.06		1354	1300	126.436		1354	1300	0.139614		1354	1300	2.07989		1354	1300	3.83855		-28.126	39.1598	1735	2.13
498	5.54346e-05		1357	1300	3.3941		1357	1300	286.16		1357	1300	126.385		1357	1300	0.110642		1357	1300	2.0767		1357	1300	4.30643		-28.1252	39.1592	1735	2.15061
493	3.00599e-06		1360	1300	3.52369		1360	1300	286.16		1360	1300	126.434		1360	1300	0.0816703		1360	1300	2.09491		1360	1300	4.04875		-28.1243	39.1585	1735	2.16883
489	4.83782e-06		1363	1300	3.4819		1363	1300	286.16		1363	1300	126.385		1363	1300	0.178867		1363	1300	2.12929		1363	1300	5.1226		-28.1235	39.158	1735	2.1906
485	1.02803e-05		1366	1300	3.61665		1366	1300	286.16		1366	1300	126.336		1366	1300	0.276063		1366	1300	2.13999		1366	1300	4.32881		-28.1227	39.1573	1736	2.21424
469	1.15374e-05		1369	1300	3.60037		1369	1300	286.16		1369	1300	126.332		1369	1300	0.37326		1369	1300	2.19486		1369	1300	4.18823		-28.1218	39.1567	1736	2.24418
465	3.3909e-05		1372	1300	3.48378		1372	1300	286.26		1372	1300	126.378		1372	1300	0.470455		1372	1300	2.28103		1372	1300	3.72575		-28.121	39.156	1736	2.29163
461	2.81294e-05		1375	1300	3.66883		1375	1300	286.26		1375	1300	126.425		1375	1300	0.567652		1375	1300	2.32664		1375	1300	3.36797		-28.1202	39.1555	1736	2.36853
456	1.82188e-05		1378	1300	3.52321		1378	1300	286.16		1378	1300	126.374		1378	1300	0.487278		1378	1300	2.36822		1378	1300	4.41729		-28.1193	39.1548	1736	2.47688
451	6.96213e-06		1381	1300	3.51636		1381	1300	286.16		1381	1300	126.377		1381	1300	0.406904		1381	1300	2.4505		1381	1300	4.144		-28.1185	39.1542	1736	2.60861
447	1.09329e-05		1384	1300	3.5032		1384	1300	286.06		1384	1300	126.425		1384	1300	0.32653		1384	1300	2.53754		1384	1300	2.66589		-28.1177	39.1535	1736	2.76871
442	9.51103e-06		1387	1300	3.62412		1387	1300	286.06		1387	1300	126.422		1387	1300	0.246156		1387	1300	2.55256		1387	1300	5.87759		-28.1168	39.153	1736	2.93199
437	2.43547e-05		1390	1300	3.51496		1390	1300	286.06		1390	1300	126.37		1390	1300	0.165783		1390	1300	2.55214		1390	1300	3.82696		-28.116	39.1523	1735	3.08555
433	4.99519e-05		1394	1300	3.54544		1394	1300	286.16		1394	1300	126.319		1394	1300	0.105035		1394	1300	2.47661		1394	1300	3.8583		-28.115	39.1517	1736	3.21167
429	8.74351e-05		1397	1300	3.4924		1397	1300	286.06		1397	1300	126.368		1397	1300	0.0442874		1397	1300	2.45084		1397	1300	4.73816		-28.1142	39.151	1736	3.31977
424	8.38938e-06		1400	1500	3.68428		1400	1500	285.81		1400	1500	125.869		1400	1500	0.00623234		1400	1500	2.43961		1400	1500	3.12046		-28.1133	39.1505	1736	3.40604
421	4.0006e-05		1403	1500	3.66335		1403	1500	285.81		1403	1500	125.871		1403	1500	-0.0545145		1403	1500	2.364		1403	1500	3.15883		-28.1125	39.1498	1736	3.46037
417	6.44703e-05		1406	1500	3.66341		1406	1500	285.81		1406	1500	125.869		1406	1500	0.125858		1406	1500	2.3023		1406	1500	3.19602		-28.1117	39.1492	1736	3.47729
424	3.68503e-05		1410	1500	3.68734		1410	1500	285.81		1410	1500	125.864		1410	1500	0.306233		1410	1500	2.28674		1410	1500	5.30595		-28.1108	39.1485	1736	3.46921
420	0		1413	1500	3.60696		1413	1500	285.81		1413	1500	125.86		1413	1500	0.486606		1413	1500	2.24603		1413	1500	4.55509		-28.11	39.148	1736	3.44529
416	4.08726e-06		1416	1500	3.56468		1416	1500	285.81		1416	1500	125.863		1416	1500	0.666981		1416	1500	2.23394		1416	1500	10.1517		-28.1092	39.1473	1736	3.37874
413	3.22046e-05		1419	1500	3.58274		1419	1500	285.91		1419	1500	125.912		1419	1500	0.847354		1419	1500	2.24636		1419	1500	4.49604		-28.1083	39.1467	1736	3.29141
409	5.87515e-05		1422	1500	3.69639		1422	1500	285.81		1422	1500	125.86		1422	1500	0.751092		1422	1500	2.24288		1422	1500	3.47138		-28.1075	39.146	1736	3.19782
405	1.86423e-05		1425	1500	3.74456		1425	1500	285.81		1425	1500	125.76		1425	1500	0.654831		1425	1500	2.30687		1425	1500	3.33189		-28.107	39.1457	1736	3.10529
401	7.16985e-06		1428	1500	3.68598		1428	1500	285.81		1428	1500	125.71		1428	1500	0.558569		1428	1500	2.32584		1428	1500	3.25134		-28.1058	39.1448	1736	2.99695
397	1.94219e-05		1431	1500	3.69805		1431	1500	285.91		1431	1500	125.711		1431	1500	0.462308		1431	1500	2.31758		1431	1500	2.94638		-28.105	39.1442	1736	2.89749
394	3.25011e-05		1434	1500	3.64958		1434	1500	285.91		1434	1500	125.756		1434	1500	0.366046		1434	1500	2.37136		1434	1500	2.59009		-28.1042	39.1435	1735	2.82223
390	5.28793e-05		1437	1500	3.57044		1437	1500	285.81		1437	1500	125.753		1437	1500	0.445484		1437	1500	2.42301		1437	1500	2.36177		-28.1033	39.1428	1734	2.76349
387	1.27186e-05		1441	1500	3.59074		1441	1500	285.91		1441	1500	125.75		1441	1500	0.524924		1441	1500	2.44102		1441	1500	2.76924		-28.1027	39.1422	1733	2.72748
384	1.96672e-05		1444	1500	3.76208		1444	1500	285.91		1444	1500	125.704		1444	1500	0.604364		1444	1500	2.45297		1444	1500	2.90499		-28.102	39.1415	1732	2.70997
381	1.04328e-05		1447	1500	3.81773		1447	1500	285.91		1447	1500	125.706		1447	1500	0.683803		1447	1500	2.4826		1447	1500	2.90916		-28.1012	39.1408	1731	2.7125
377	0		1451	1500	3.70282		1451	1500	285.91		1451	1500	125.751		1451	1500	0.55483		1451	1500	2.5227		1451	1500	3.58531		-28.1005	39.14	1730	2.73065
372	7.19559e-07		1454	1500	3.65192		1454	1500	285.91		1454	1500	125.748		1454	1500	0.425859		1454	1500	2.5976		1454	1500	2.74295		-28.1	39.1392	1730	2.76797
367	2.30202e-06		1457	1500	3.67523		1457	1500	285.91		1457	1500	125.794		1457	1500	0.296886		1457	1500	2.59269		1457	1500	2.43101		-28.0993	39.1385	1730	2.8208
362	1.64251e-06		1461	1500	3.75038		1461	1500	285.91		1461	1500	125.796		1461	1500	0.167915		1461	1500	2.6478		1461	1500	3.22427		-28.0988	39.1377	1731	2.89271
357	0		1464	1500	3.73717		1464	1500	285.91		1464	1500	125.701		1464	1500	0.038943		1464	1500	2.69766		1464	1500	4.43914		-28.0983	39.1368	1731	2.96857
351	0		1467	1500	3.80054		1467	1500	285.91		1467	1500	125.646		1467	1500	0.183802		1467	1500	2.67725		1467	1500	3.57376		-28.0978	39.136	1732	3.02855
346	7.24547e-07		1471	1500	3.81587		1471	1500	286.01		1471	1500	125.737		1471	1500	0.328663		1471	1500	2.64385		1471	1500	2.05526		-28.0973	39.1352	1732	3.08214
341	2.42984e-06		1474	1500	3.71237		1474	1500	286.01		1474	1500	125.739		1474	1500	0.473522		1474	1500	2.64102		1474	1500	2.75487		-28.0968	39.1343	1733	3.11525
337	8.12501e-06		1477	1500	3.62208		1477	1500	285.91		1477	1500	125.736		1477	1500	0.618382		1477	1500	2.6738		1477	1500	5.72765		-28.0965	39.1335	1734	3.12148
334	1.32459e-05		1481	1500	3.63251		1481	1500	286.01		1481	1500	125.727		1481	1500	0.763241		1481	1500	2.65433		1481	1500	2.37945		-28.0962	39.1327	1735	3.11659
330	4.07452e-05		1484	1500	3.81407		1484	1500	286.01		1484	1500	125.319		1484	1500	0.633335		1484	1500	2.6326		1484	1500	2.79583		-28.096	39.1317	1736	3.11092
327	9.01425e-05		1487	1500	3.74677		1487	1500	285.91		1487	1500	125.321		1487	1500	0.503428		1487	1500	2.56753		1487	1500	3.05048		-28.0957	39.1308	1737	3.08418
323	1.16672e-05		1491	1500	3.69056		1491	1500	286.01		1491	1500	125.682		1491	1500	0.373522		1491	1500	2.53441		1491	1500	2.3689		-28.0955	39.13	1738	3.04145
319	8.72197e-06		1494	1500	3.76999		1494	1500	286.01		1494	1500	125.683		1494	1500	0.243615		1494	1500	2.46527		1494	1500	6.97495		-28.0953	39.129	1738	2.99698
315	7.221e-07		1497	1500	3.68194		1497	1500	286.01		1497	1500	125.674		1497	1500	0.113709		1497	1500	2.44173		1497	1500	2.31812		-28.0952	39.1282	1739	2.94251
312	1.83277e-05		1500	1500	3.71709		1500	1500	286.01		1500	1500	125.772		1500	1500	0.173289		1500	1500	2.45716		1500	1500	2.4061		-28.095	39.1273	1739	2.88942
309	4.00844e-05		1504	1500	3.74299		1504	1500	286.01		1504	1500	125.73		1504	1500	0.232868		1504	1500	2.45847		1504	1500	3.37326		-28.095	39.1263	1739	2.82755
305	1.1369e-05		1507	1500	3.6193		1507	1500	286.11		1507	1500	125.729		1507	1500	0.292448		1507	1500	2.44745		1507	1500	3.31871		-28.095	39.1255	1739	2.75903
301	5.01917e-06		1511	1500	3.58297		1511	1500	286.11		1511	1500	125.823		1511	1500	0.352027		1511	1500	2.43793		1511	1500	4.39875		-28.0952	39.1245	1738	2.69461
298	1.53742e-06		1514	1500	3.62921		1514	1500	286.11		1514	1500	125.823		1514	1500	0.384737		1514	1500	2.44493		1514	1500	5.9849		-28.0952	39.1237	1737	2.64421
294	1.75523e-05		1518	1500	3.66748		1518	1500	286.11		1518	1500	125.822		1518	1500	0.417447		1518	1500	2.447		1518	1500	3.73909		-28.0953	39.1227	1737	2.59783
292	4.14089e-05		1521	1500	3.66861		1521	1500	286.11		1521	1500	125.821		1521	1500	0.450158		1521	1500	2.43988		1521	1500	3.57339		-28.0957	39.1218	1737	2.57644
289	1.49653e-05		1524	1500	3.53188		1524	1500	286.11		1524	1500	125.832		1524	1500	0.482868		1524	1500	2.46511		1524	1500	5.84757		-28.0958	39.121	1737	2.57875
286	1.39578e-05		1527	1500	3.60978		1527	1500	286.11		1527	1500	125.862		1527	1500	0.515578		1527	1500	2.48669		1527	1500	3.51127		-28.0962	39.12	1736	2.59382
283	1.1528e-05		1530	1500	3.57005		1530	1500	286.21		1530	1500	125.803		1530	1500	0.433335		1530	1500	2.48255		1530	1500	2.98847		-28.0967	39.1192	1736	2.61949
281	2.53638e-05		1534	1500	3.66136		1534	1500	286.21		1534	1500	125.772		1534	1500	0.351092		1534	1500	2.52354		1534	1500	2.64973		-28.097	39.1183	1736	2.65173
280	1.48901e-05		1536	1500	3.6376		1536	1500	286.21		1536	1500	125.82		1536	1500	0.268849		1536	1500	2.54713		1536	1500	2.41969		-28.0975	39.1175	1735	2.69992
279	1.30485e-05		1539	1500	3.63222		1539	1500	286.21		1539	1500	125.794		1539	1500	0.186606		1539	1500	2.54372		1539	1500	2.59108		-28.098	39.1167	1735	2.75978
279	0		1541	1500	3.58534		1541	1500	286.21		1541	1500	125.756		1541	1500	0.104363		1541	1500	2.51722		1541	1500	2.50929		-28.0987	39.1158	1735	2.81939
278	8.29788e-06		1545	1500	3.51832		1545	1500	286.21		1545	1500	125.734		1545	1500	0.0447839		1545	1500	2.49518		1545	1500	3.17903		-28.0992	39.1152	1735	2.87045
276	3.57043e-05		1548	1500	3.47627		1548	1500	286.21		1548	1500	125.718		1548	1500	-0.0147958		1548	1500	2.50934		1548	1500	2.18315		-28.0998	39.1143	1735	2.91422
274	4.25492e-05		1550	1500	3.7332		1550	1500	286.21		1550	1500	125.712		1550	1500	-0.074375		1550	1500	2.52264		1550	1500	2.25644		-28.1007	39.1137	1735	2.95028
270	2.26905e-05		1552	1500	3.59331		1552	1500	286.21		1552	1500	125.758		1552	1500	-0.133955		1552	1500	2.5226		1552	1500	2.61899		-28.1013	39.113	1735	2.9697
266	3.78117e-05		1555	1500	3.52028		1555	1500	286.31		1555	1500	125.824		1555	1500	-0.0872258		1555	1500	2.50924		1555	1500	2.99057		-28.1022	39.1123	1735	2.97464
261	2.75076e-05		1557	1500	3.56698		1557	1500	286.31		1557	1500	125.829		1557	1500	-0.0404966		1557	1500	2.51911		1557	1500	2.048		-28.103	39.1117	1736	2.96751
256	2.93494e-05		1560	1500	3.55803		1560	1500	286.41		1560	1500	125.811		1560	1500	0.00623212		1560	1500	2.45386		1560	1500	2.95635		-28.1038	39.111	1736	2.94301
252	2.67333e-05		1563	1500	3.44003		1563	1500	286.31		1563	1500	125.709		1563	1500	0.0529613		1563	1500	2.41099		1563	1500	4.12855		-28.1047	39.1103	1737	2.88561
248	1.92009e-05		1565	1500	3.37355		1565	1500	286.31		1565	1500	125.659		1565	1500	0.0996903		1565	1500	2.38307		1565	1500	3.15284		-28.1053	39.11	1737	2.81096
244	1.56227e-06		1568	1500	3.36041		1568	1500	286.21		1568	1500	125.712		1568	1500	0.100625		1568	1500	2.39518		1568	1500	3.26646		-28.1067	39.1093	1737	2.72802
240	1.39037e-05		1571	1500	3.35305		1571	1500	286.21		1571	1500	125.761		1571	1500	0.101559		1571	1500	2.39686		1571	1500	3.8805		-28.1077	39.1088	1738	2.64433
236	2.95454e-05		1574	1500	3.34034		1574	1500	286.21		1574	1500	125.803		1574	1500	0.102494		1574	1500	2.35633		1574	1500	3.41622		-28.1087	39.1083	1738	2.56793
231	2.11063e-06		1577	1500	3.31808		1577	1500	286.21		1577	1500	125.753		1577	1500	0.103429		1577	1500	2.32004		1577	1500	3.82067		-28.1097	39.108	1738	2.50111
226	2.99834e-05		1581	1500	3.36179		1581	1500	286.21		1581	1500	125.713		1581	1500	0.104363		1581	1500	2.27726		1581	1500	3.45147		-28.1107	39.1075	1738	2.44973
222	5.41846e-05		1584	1500	3.28257		1584	1500	286.21		1584	1500	125.716		1584	1500	0.149223		1584	1500	2.26974		1584	1500	4.08148		-28.1118	39.1072	1738	2.41473
217	0		1587	1500	3.29549		1587	1500	286.31		1587	1500	125.708		1587	1500	0.194083		1587	1500	2.24668		1587	1500	3.77269		-28.1128	39.107	1739	2.38746
212	4.7051e-06		1589	1500	3.28318		1589	1500	286.31		1589	1500	125.655		1589	1500	0.238943		1589	1500	2.24356		1589	1500	3.15404		-28.114	39.1067	1739	2.37247
208	1.43257e-05		1592	1500	3.19789		1592	1500	286.41		1592	1500	125.658		1592	1500	0.283802		1592	1500	2.25029		1592	1500	3.17705		-28.1152	39.1065	1739	2.3765
204	1.78098e-05		1595	1500	3.06327		1595	1500	286.41		1595	1500	125.631		1595	1500	0.328662		1595	1500	2.20806		1595	1500	4.16275		-28.1163	39.1062	1739	2.39916
201	1.83049e-05		1598	1500	2.76644		1598	1500	286.51		1598	1500	125.63		1598	1500	0.391747		1598	1500	2.14517		1598	1500	5.29798		-28.1175	39.106	1739	2.45117
198	1.99878e-05		1601	1700	3.15027		1601	1700	285.97		1601	1700	126.876		1601	1700	0.372597		1601	1700	2.05333		1601	1700	5.51184		-28.1187	39.106	1739	2.51296
196	4.86465e-05		1603	1700	3.13477		1603	1700	285.97		1603	1700	126.778		1603	1700	0.435682		1603	1700	1.99414		1603	1700	4.51105		-28.1198	39.1058	1739	2.57096
194	1.80524e-05		1606	1700	3.25609		1606	1700	286.07		1606	1700	126.787		1606	1700	0.498766		1606	1700	1.95846		1606	1700	3.19569		-28.121	39.1058	1740	2.62298
191	0.000101661		1609	1700	3.09559		1609	1700	286.17		1609	1700	126.844		1609	1700	0.481009		1609	1700	1.92324		1609	1700	3.88334		-28.1217	39.1058	1740	2.6691
189	0.000193739		1613	1700	3.20586		1613	1700	286.17		1613	1700	126.835		1613	1700	0.463252		1613	1700	1.85743		1613	1700	4.42916		-28.1233	39.106	1740	2.69354
188	0		1616	1700	3.16674		1616	1700	286.27		1616	1700	126.722		1616	1700	0.445495		1616	1700	1.79063		1616	1700	5.14497		-28.1245	39.106	1741	2.7175
187	9.77876e-06		1619	1700	2.95125		1619	1700	286.27		1619	1700	126.566		1619	1700	0.427738		1619	1700	1.73713		1619	1700	5.47166		-28.1257	39.1062	1741	2.74392
186	2.28316e-05		1622	1700	3.0516		1622	1700	286.37		1622	1700	126.519		1622	1700	0.409981		1622	1700	1.66427		1622	1700	3.483		-28.1268	39.1063	1741	2.7705
184	6.41397e-06		1625	1700	3.14424		1625	1700	286.37		1625	1700	126.528		1625	1700	0.409981		1625	1700	1.63129		1625	1700	4.22667		-28.1278	39.1067	1741	2.79133
182	4.36616e-06		1628	1700	3.07367		1628	1700	286.47		1628	1700	126.442		1628	1700	0.409981		1628	1700	1.59969		1628	1700	3.58401		-28.129	39.1068	1741	2.79049
179	0		1631	1700	3.17924		1631	1700	286.47		1631	1700	126.395		1631	1700	0.409981		1631	1700	1.60807		1631	1700	4.79924		-28.1302	39.1072	1740	2.77301
175	0		1634	1700	3.02888		1634	1700	286.47		1634	1700	126.335		1634	1700	0.409981		1634	1700	1.61768		1634	1700	5.00814		-28.1312	39.1075	1740	2.76953
172	0		1637	1700	3.17382		1637	1700	286.47		1637	1700	126.236		1637	1700	0.40998		1637	1700	1.61272		1637	1700	4.52545		-28.1323	39.1078	1740	2.771
169	2.8342e-06		1639	1700	3.15665		1639	1700	286.47		1639	1700	126.192		1639	1700	0.330541		1639	1700	1.57863		1639	1700	4.48755		-28.1333	39.1082	1741	2.76667
166	1.02646e-05		1642	1700	3.03546		1642	1700	286.47		1642	1700	126.185		1642	1700	0.251102		1642	1700	1.57735		1642	1700	6.21208		-28.1343	39.1087	1741	2.7675
163	9.01406e-06		1645	1700	3.11891		1645	1700	286.47		1645	1700	126.16		1645	1700	0.171663		1645	1700	1.58204		1645	1700	6.9187		-28.1353	39.1092	1741	2.76475
161	2.91599e-07		1649	1700	3.12375		1649	1700	286.47		1649	1700	126.127		1649	1700	0.0922236		1649	1700	1.57927		1649	1700	6.02629		-28.1363	39.1097	1742	2.74632
159	6.19648e-07		1652	1700	3.23991		1652	1700	286.57		1652	1700	126.107		1652	1700	0.108111		1652	1700	1.57682		1652	1700	4.85885		-28.1372	39.1102	1743	2.71994
158	2.8275e-06		1655	1700	3.19384		1655	1700	286.47		1655	1700	126.107		1655	1700	0.123999		1655	1700	1.58787		1655	1700	10.612		-28.1378	39.1105	1743	2.69375
156	2.09403e-05		1658	1700	3.16797		1658	1700	286.47		1658	1700	126.167		1658	1700	0.139887		1658	1700	1.59502		1658	1700	6.56998		-28.139	39.1113	1744	2.66977
153	3.17306e-05		1661	1700	3.29668		1661	1700	286.47		1661	1700	126.121		1661	1700	0.155775		1661	1700	1.5889		1661	1700	4.82382		-28.1398	39.112	1744	2.65629
151	4.34287e-06		1664	1700	3.16123		1664	1700	286.57		1664	1700	126.109		1664	1700	0.171663		1664	1700	1.56801		1664	1700	4.71807		-28.1407	39.1127	1744	2.63483
148	9.22846e-06		1667	1700	3.1545		1667	1700	286.67		1667	1700	126.195		1667	1700	0.0772702		1667	1700	1.57749		1667	1700	4.84151		-28.1413	39.1133	1743	2.61233
146	6.48048e-06		1670	1700	3.08802		1670	1700	286.67		1670	1700	126.24		1670	1700	-0.0171218		1670	1700	1.61172		1670	1700	5.16817		-28.142	39.1142	1743	2.59464
143	1.37709e-05		1673	1700	3.12378		1673	1700	286.77		1673	1700	126.288		1673	1700	-0.111515		1673	1700	1.61432		1673	1700	4.76208		-28.1427	39.1148	1744	2.58398
140	0		1676	1700	3.03096		1676	1700	286.77		1676	1700	126.31		1676	1700	-0.205908		1676	1700	1.59419		1676	1700	5.83062		-28.1433	39.1157	1744	2.58089
137	0		1679	1700	3.03802		1679	1700	286.77		1679	1700	126.309		1679	1700	-0.3003		1679	1700	1.59355		1679	1700	5.59747		-28.144	39.1163	1744	2.58992
134	2.42428e-06		1682	1700	3.05833		1682	1700	286.87		1682	1700	126.333		1682	1700	-0.204038		1682	1700	1.62494		1682	1700	5.21439		-28.1445	39.1172	1744	2.60747
132	8.79193e-06		1685	1700	3.03434		1685	1700	286.87		1685	1700	126.281		1685	1700	-0.107777		1685	1700	1.65713		1685	1700	4.75915		-28.145	39.118	1744	2.62183
130	1.05424e-05		1688	1700	2.97848		1688	1700	286.87		1688	1700	126.234		1688	1700	-0.0115145		1688	1700	1.66732		1688	1700	4.58482		-28.1455	39.1188	1744	2.64037
128	8.13189e-06		1691	1700	3.03355		1691	1700	286.87		1691	1700	126.24		1691	1700	0.0847467		1691	1700	1.67009		1691	1700	5.51493		-28.146	39.1197	1744	2.65746
126	5.34265e-06		1694	1700	2.9858		1694	1700	286.87		1694	1700	126.192		1694	1700	0.181008		1694	1700	1.67109		1694	1700	4.97135		-28.1463	39.1205	1744	2.66454
123	2.34691e-06		1697	1700	2.94304		1697	1700	286.97		1697	1700	126.235		1697	1700	0.100401		1697	1700	1.66133		1697	1700	4.12558		-28.1467	39.1213	1741	2.66129
120	2.40506e-06		1700	1700	2.94087		1700	1700	286.87		1700	1700	126.232		1700	1700	0.0197935		1700	1700	1.66578		1700	1700	7.40498		-28.147	39.1222	1741	2.65085
116	7.87064e-06		1703	1700	3.172		1703	1700	286.97		1703	1700	126.287		1703	1700	-0.0608136		1703	1700	1.6625		1703	1700	5.10002		-28.1472	39.1232	1741	2.62544
112	2.40115e-05		1706	1700	3.10985		1706	1700	286.97		1706	1700	126.311		1706	1700	-0.141421		1706	1700	1.69061		1706	1700	3.64713		-28.1473	39.124	1741	2.58548
108	3.10315e-05		1708	1700	3.20318		1708	1700	286.97		1708	1700	126.219		1708	1700	-0.125534		1708	1700	1.70731		1708	1700	4.61548		-28.1475	39.1248	1740	2.54421
103	2.21277e-05		1711	1700	3.04695		1711	1700	286.97		1711	1700	126.244		1711	1700	-0.109646		1711	1700	1.69687		1711	1700	5.48066		-28.1475	39.1258	1740	2.49696
99	1.09904e-05		1713	1700	3.27775		1713	1700	286.97		1713	1700	126.282		1713	1700	-0.0937577		1713	1700	1.69726		1713	1700	5.14661		-28.1475	39.1267	1740	2.44373
95	1.61899e-05		1716	1700	3.18629		1716	1700	286.97		1716	1700	126.329		1716	1700	-0.0778699		1716	1700	1.70786		1716	1700	6.36242		-28.1475	39.1275	1740	2.3864
91	2.50722e-05		1718	1700	3.08248		1718	1700	287.07		1718	1700	126.379		1718	1700	-0.0619819		1718	1700	1.73645		1718	1700	8.09948		-28.1473	39.1285	1740	2.33045
88	2.07767e-06		1721	1700	3.16986		1721	1700	287.07		1721	1700	126.332		1721	1700	-0.0115149		1721	1700	1.76757		1721	1700	6.95879		-28.1473	39.1293	1740	2.27812
85	1.25359e-05		1724	1700	3.26124		1724	1700	287.07		1724	1700	126.326		1724	1700	0.0389527		1724	1700	1.77784		1724	1700	9.60366		-28.147	39.1302	1739	2.23798
82	2.14439e-05		1726	1700	3.1715		1726	1700	286.97		1726	1700	126.369		1726	1700	0.0894197		1726	1700	1.80689		1726	1700	4.27723		-28.1468	39.131	1739	2.21223
80	8.89755e-06		1728	1700	3.09351		1728	1700	286.97		1728	1700	126.322		1728	1700	0.139887		1728	1700	1.86317		1728	1700	4.20647		-28.1465	39.132	1739	2.20436
78	7.09365e-06		1731	1700	3.29604		1731	1700	287.07		1731	1700	126.281		1731	1700	0.190354		1731	1700	1.88639		1731	1700	4.51544		-28.1462	39.1328	1739	2.20152
75	1.50742e-05		1733	1700	3.12162		1733	1700	286.97		1733	1700	126.295		1733	1700	0.188018		1733	1700	1.85528		1733	1700	7.73025		-28.1458	39.1337	1739	2.19493
72	0		1735	1700	3.18773		1735	1700	287.07		1735	1700	126.297		1735	1700	0.185682		1735	1700	1.84876		1735	1700	4.70164		-28.1453	39.1343	1739	2.18522
69	0		1738	1700	3.07621		1738	1700	286.97		1738	1700	126.284		1738	1700	0.183345		1738	1700	1.8212		1738	1700	7.84701		-28.1448	39.1352	1739	2.1766
67	1.11581e-05		1740	1700	3.21678		1740	1700	286.97		1740	1700	126.327		1740	1700	0.181009		1740	1700	1.82002		1740	1700	6.37711		-28.1443	39.136	1739	2.16754
65	2.37107e-05		1742	1700	3.2044		1742	1700	286.97		1742	1700	126.424		1742	1700	0.151102		1742	1700	1.81373		1742	1700	7.11719		-28.1437	39.1368	1740	2.15501
63	4.641e-06		1744	1700	3.0912		1744	1700	286.97		1744	1700	126.469		1744	1700	0.121195		1744	1700	1.79244		1744	1700	6.5356		-28.1432	39.1375	1740	2.15599
61	1.45119e-05		1746	1700	3.05885		1746	1700	286.97		1746	1700	126.383		1746	1700	0.091289		1746	1700	1.78444		1746	1700	7.70016		-28.1425	39.1382	1740	2.16035
59	1.14949e-05		1748	1700	3.16917		1748	1700	286.97		1748	1700	126.305		1748	1700	0.0613823		1748	1700	1.73368		1748	1700	4.76892		-28.1417	39.1388	1740	2.16802
58	3.42954e-06		1750	1700	3.15301		1750	1700	286.87		1750	1700	126.241		1750	1700	0.0314759		1750	1700	1.66658		1750	1700	5.61601		-28.141	39.1395	1741	2.17222
56	2.85565e-06		1753	1700	3.10352		1753	1700	286.97		1753	1700	126.122		1753	1700	0.0454946		1753	1700	1.58981		1753	1700	6.93792		-28.1402	39.1402	1741	2.19499
54	1.95239e-05		1755	1700	3.03506		1755	1700	286.87		1755	1700	126.07		1755	1700	0.0595133		1755	1700	1.56327		1755	1700	6.18774		-28.1393	39.1408	1741	2.22493
52	3.05687e-05		1758	1700	3.16304		1758	1700	286.97		1758	1700	126.026		1758	1700	0.073532		1758	1700	1.53271		1758	1700	6.38423		-28.1385	39.1413	1741	2.25179
50	4.19726e-06		1760	1700	3.09192		1760	1700	286.97		1760	1700	125.885		1760	1700	0.0875506		1760	1700	1.5516		1760	1700	4.52746		-28.1377	39.1418	1741	2.2843
49	1.18874e-05		1763	1700	3.09483		1763	1700	287.07		1763	1700	125.744		1763	1700	0.10157		1763	1700	1.55684		1763	1700	4.09		-28.1367	39.1423	1741	2.32251
48	3.65166e-05		1766	1700	3.12783		1766	1700	287.07		1766	1700	125.601		1766	1700	0.186849		1766	1700	1.54814		1766	1700	6.00953		-28.1358	39.1428	1741	2.36263
46	3.05924e-05		1768	1700	3.11453		1768	1700	287.07		1768	1700	125.351		1768	1700	0.27213		1768	1700	1.56039		1768	1700	5.02394		-28.1348	39.1433	1741	2.39049
45	1.48796e-05		1771	1700	3.27548		1771	1700	287.07		1771	1700	125.246		1771	1700	0.35741		1771	1700	1.56241		1771	1700	4.99158		-28.1338	39.1437	1741	2.42006
44	1.48425e-06		1774	1700	3.13322		1774	1700	287.17		1774	1700	125.246		1774	1700	0.442691		1774	1700	1.57414		1774	1700	6.38679		-28.1332	39.144	1741	2.4414
43	9.34186e-06		1777	1700	3.20021		1777	1700	287.07		1777	1700	125.153		1777	1700	0.263251		1777	1700	1.60688		1777	1700	5.2986		-28.1317	39.1445	1741	2.4636
41	2.18106e-05		1780	1700	3.18118		1780	1700	287.17		1780	1700	125.144		1780	1700	0.0838125		1780	1700	1.67713		1780	1700	5.54023		-28.1307	39.1447	1741	2.47675
40	1.34928e-05		1783	1700	3.17812		1783	1700	287.17		1783	1700	125.174		1783	1700	-0.0956276		1783	1700	1.75308		1783	1700	7.22008		-28.1297	39.145	1741	2.49598
39	2.06306e-05		1786	1700	3.11124		1786	1700	287.17		1786	1700	125.147		1786	1700	-0.275066		1786	1700	1.79277		1786	1700	7.01029		-28.1285	39.1452	1743	2.52879
38	1.06407e-05		1789	1700	3.07031		1789	1700	287.27		1789	1700	125.119		1789	1700	-0.454505		1789	1700	1.80157		1789	1700	7.67001		-28.1273	39.1453	1743	2.57088
38	1.91098e-05		1792	1700	3.16613		1792	1700	287.37		1792	1700	125.103		1792	1700	-0.304973		1792	1700	1.80075		1792	1700	7.0684		-28.1263	39.1455	1744	2.61259
39	2.31922e-06		1795	1700	3.0805		1795	1700	287.27		1795	1700	125.2		1795	1700	-0.15544		1795	1700	1.78776		1795	1700	5.21446		-28.1252	39.1455	1743	2.65398
39	1.89172e-05		1797	1700	3.13984		1797	1700	287.27		1797	1700	125.35		1797	1700	-0.00590779		1797	1700	1.77634		1797	1700	6.24396		-28.124	39.1457	1743	2.688
39	3.10422e-05		1800	1900	2.88392		1800	1900	287.48		1800	1900	126.152		1800	1900	0.0586038		1800	1900	1.7694		1800	1900	6.53186		-28.1228	39.1457	1743	2.7162
39	1.96706e-06		1803	1900	2.80322		1803	1900	287.48		1803	1900	126.158		1803	1900	0.208136		1803	1900	1.73218		1803	1900	5.51311		-28.1218	39.1455	1743	2.74049
40	8.15467e-06		1806	1900	2.9498		1806	1900	287.38		1806	1900	126.144		1806	1900	0.253931		1806	1900	1.69405		1806	1900	4.91481		-28.1207	39.1455	1744	2.76861
40	8.44626e-06		1808	1900	2.88695		1808	1900	287.48		1808	1900	126.182		1808	1900	0.299725		1808	1900	1.6828		1808	1900	4.35953		-28.1195	39.1453	1744	2.80348
40	1.19482e-05		1811	1900	2.83396		1811	1900	287.48		1811	1900	126.229		1811	1900	0.34552		1811	1900	1.6572		1811	1900	5.06554		-28.1185	39.1452	1744	2.84261
40	2.93621e-05		1814	1900	2.86532		1814	1900	287.48		1814	1900	126.185		1814	1900	0.391314		1814	1900	1.67324		1814	1900	5.04774		-28.1173	39.145	1744	2.88159
40	8.44068e-06		1817	1900	2.87035		1817	1900	287.48		1817	1900	126.188		1817	1900	0.437108		1817	1900	1.66084		1817	1900	5.97166		-28.1167	39.1448	1744	2.91597
41	1.32877e-05		1820	1900	2.90345		1820	1900	287.48		1820	1900	126.196		1820	1900	0.335473		1820	1900	1.66978		1820	1900	4.55861		-28.1152	39.1445	1744	2.94768
41	3.41643e-05		1822	1900	2.81107		1822	1900	287.58		1822	1900	126.199		1822	1900	0.233838		1822	1900	1.68435		1822	1900	5.22442		-28.1142	39.1442	1744	2.98054
42	1.25973e-05		1825	1900	2.79404		1825	1900	287.68		1825	1900	126.237		1825	1900	0.132201		1825	1900	1.67361		1825	1900	7.37464		-28.1132	39.1438	1744	3.02109
42	9.97154e-06		1828	1900	2.78445		1828	1900	287.88		1828	1900	126.228		1828	1900	0.0305665		1828	1900	1.66944		1828	1900	7.05666		-28.1122	39.1435	1744	3.05673
42	3.50553e-05		1831	1900	2.75754		1831	1900	287.88		1831	1900	126.28		1831	1900	0.0305662		1831	1900	1.6945		1831	1900	8.04578		-28.1112	39.143	1744	3.09944
42	2.94643e-05		1834	1900	2.6465		1834	1900	287.98		1834	1900	126.273		1834	1900	0.0305662		1834	1900	1.67848		1834	1900	8.34926		-28.1102	39.1427	1744	3.14118
42	0		1839	1900	2.64589		1839	1900	287.98		1839	1900	126.281		1839	1900	0.0305662		1839	1900	1.63549		1839	1900	8.25351		-28.1092	39.1422	1744	3.17408
42	0		1842	1900	2.64268		1842	1900	287.98		1842	1900	126.369		1842	1900	0.0305662		1842	1900	1.61497		1842	1900	7.63396		-28.1083	39.1415	1744	3.20054
42	0		1845	1900	2.70058		1845	1900	287.98		1845	1900	126.314		1845	1900	0.0305662		1845	1900	1.56753		1845	1900	14.5743		-28.1075	39.141	1744	3.22694
42	0		1848	1900	2.80682		1848	1900	288.08		1848	1900	126.275		1848	1900	0.0137439		1848	1900	1.52514		1848	1900	7.69835		-28.1067	39.1405	1744	3.24683
42	9.43324e-06		1850	1900	2.66711		1850	1900	288.08		1850	1900	126.262		1850	1900	-0.00307864		1850	1900	1.46258		1850	1900	6.69278		-28.1058	39.1398	1745	3.25844
42	2.07866e-05		1853	1900	2.64652		1853	1900	288.08		1853	1900	126.213		1853	1900	-0.0199012		1853	1900	1.40724		1853	1900	7.80887		-28.105	39.1392	1746	3.26622
42	2.82488e-05		1856	1900	2.6937		1856	1900	288.18		1856	1900	126.129		1856	1900	-0.0367235		1856	1900	1.36863		1856	1900	7.57909		-28.1042	39.1387	1747	3.27465
42	5.66831e-05		1862	1900	2.70352		1862	1900	288.08		1862	1900	125.982		1862	1900	-0.053546		1862	1900	1.33476		1862	1900	11.8488		-28.1033	39.138	1748	3.28096
42	1.62711e-06		1865	1900	2.57006		1865	1900	288.08		1865	1900	125.95		1865	1900	-0.074574		1865	1900	1.30689		1865	1900	26.0842		-28.1025	39.1373	1749	3.28834
42	4.21474e-06		1869	1900	2.75589		1869	1900	288.08		1869	1900	125.951		1869	1900	-0.0956021		1869	1900	1.30785		1869	1900	7.3764		-28.1018	39.1367	1750	3.30293
37	2.3128e-06		1872	1900	2.74488		1872	1900	288.08		1872	1900	125.822		1872	1900	-0.11663		1872	1900	1.29266		1872	1900	9.81105		-28.101	39.1362	1750	3.31965
37	7.58867e-06		1875	1900	2.64024		1875	1900	288.08		1875	1900	125.722		1875	1900	-0.137658		1875	1900	1.28184		1875	1900	7.95232		-28.1002	39.1355	1751	3.32427
37	6.69847e-06		1879	1900	2.58984		1879	1900	288.08		1879	1900	125.671		1879	1900	-0.122705		1879	1900	1.26987		1879	1900	9.03689		-28.0995	39.1348	1751	3.3234
38	1.53515e-06		1883	1900	2.65644		1883	1900	288.08		1883	1900	125.525		1883	1900	-0.107752		1883	1900	1.27519		1883	1900	10.175		-28.0987	39.1342	1751	3.31377
38	2.99315e-06		1886	1900	2.57986		1886	1900	288.08		1886	1900	125.379		1886	1900	-0.0927984		1886	1900	1.27981		1886	1900	10.7357		-28.0978	39.1335	1751	3.28962
38	7.18703e-06		1890	1900	2.70316		1890	1900	288.18		1890	1900	125.427		1890	1900	-0.077845		1890	1900	1.27465		1890	1900	9.76		-28.0972	39.133	1751	3.24596
38	1.23394e-05		1894	1900	2.67991		1894	1900	288.18		1894	1900	125.521		1894	1900	-0.0628918		1894	1900	1.28534		1894	1900	10.4414		-28.0963	39.1323	1750	3.18798
38	2.86832e-05		1898	1900	2.62313		1898	1900	288.08		1898	1900	125.42		1898	1900	-0.0628918		1898	1900	1.30873		1898	1900	10.1181		-28.0957	39.1317	1750	3.12218
38	5.32977e-05		1901	1900	2.49291		1901	1900	288.08		1901	1900	125.367		1901	1900	-0.0628918		1901	1900	1.30305		1901	1900	8.57052		-28.0948	39.131	1749	3.04221
38	8.94127e-05		1905	1900	2.62256		1905	1900	288.08		1905	1900	125.363		1905	1900	-0.0628918		1905	1900	1.29075		1905	1900	12.1513		-28.094	39.1303	1748	2.95135
38	8.76734e-06		1908	1900	2.69256		1908	1900	288.08		1908	1900	125.369		1908	1900	-0.0628918		1908	1900	1.28817		1908	1900	8.75049		-28.0933	39.1297	1747	2.86105
37	2.4348e-05		1912	1900	2.54111		1912	1900	288.18		1912	1900	125.404		1912	1900	-0.0628918		1912	1900	1.24526		1912	1900	7.91722		-28.0925	39.1292	1746	2.7787
37	5.58906e-05		1915	1900	2.55735		1915	1900	288.18		1915	1900	125.418		1915	1900	0.0165477		1915	1900	1.23786		1915	1900	8.50276		-28.0917	39.1285	1745	2.69825
37	8.82075e-06		1919	1900	2.25294		1919	1900	288.18		1919	1900	125.44		1919	1900	0.0959866		1919	1900	1.21878		1919	1900	12.2575		-28.091	39.1278	1745	2.62388
37	0		1922	1900	2.36153		1922	1900	288.28		1922	1900	125.376		1922	1900	0.175426		1922	1900	1.21557		1922	1900	9.64901		-28.0902	39.1272	1744	2.56759
37	0		1925	1900	2.32347		1925	1900	288.28		1925	1900	125.317		1925	1900	0.254865		1925	1900	1.21226		1925	1900	9.97854		-28.0893	39.1265	1743	2.53177
37	0		1929	1900	2.29753		1929	1900	288.28		1929	1900	125.363		1929	1900	0.334305		1929	1900	1.17994		1929	1900	11.5783		-28.0887	39.1258	1742	2.51471
37	7.2038e-07		1932	1900	2.29213		1932	1900	288.28		1932	1900	125.363		1932	1900	0.253697		1932	1900	1.15379		1932	1900	10.6592		-28.0878	39.1252	1741	2.50456
37	1.53081e-06		1936	1900	2.35733		1936	1900	288.28		1936	1900	125.311		1936	1900	0.17309		1936	1900	1.15108		1936	1900	11.0792		-28.087	39.1245	1741	2.50831
36	0		1939	1900	2.36806		1939	1900	288.28		1939	1900	125.214		1939	1900	0.0924817		1939	1900	1.15512		1939	1900	12.3839		-28.0863	39.1238	1740	2.51138
36	0		1943	1900	2.25929		1943	1900	288.28		1943	1900	125.165		1943	1900	0.0118747		1943	1900	1.14104		1943	1900	12.0458		-28.0855	39.1232	1740	2.5118
35	4.19831e-06		1946	1900	2.21498		1946	1900	288.28		1946	1900	125.068		1946	1900	0.0118746		1946	1900	1.13846		1946	1900	28.2825		-28.0847	39.1227	1739	2.50057
35	9.06539e-06		1950	1900	2.13227		1950	1900	288.38		1950	1900	124.874		1950	1900	0.0118746		1950	1900	1.11212		1950	1900	12.0252		-28.0838	39.122	1739	2.49282
35	3.05849e-07		1953	1900	2.03219		1953	1900	288.38		1953	1900	124.825		1953	1900	0.0118746		1953	1900	1.09202		1953	1900	35.6023		-28.0832	39.1213	1739	2.48139
35	1.04292e-05		1957	1900	2.1789		1957	1900	288.38		1957	1900	124.873		1957	1900	0.0118746		1957	1900	1.07122		1957	1900	11.6573		-28.0823	39.1207	1739	2.46862
36	3.99421e-05		1961	1900	2.25162		1961	1900	288.38		1961	1900	124.786		1961	1900	0.0118746		1961	1900	1.05034		1961	1900	16.4143		-28.0815	39.12	1739	2.45259
37	4.60959e-05		1964	1900	2.08724		1964	1900	288.38		1964	1900	124.682		1964	1900	-0.0030786		1964	1900	1.05136		1964	1900	13.4165		-28.0807	39.1193	1739	2.43159
38	2.17831e-05		1968	1900	2.16156		1968	1900	288.48		1968	1900	124.615		1968	1900	-0.018032		1968	1900	1.03268		1968	1900	13.3383		-28.0798	39.1187	1739	2.40653
38	1.32516e-05		1972	1900	2.14006		1972	1900	288.48		1972	1900	124.377		1972	1900	-0.0329851		1972	1900	1.00961		1972	1900	40.0764		-28.0795	39.1183	1740	2.37885
38	1.51991e-05		1976	1900	2.09078		1976	1900	288.48		1976	1900	124.245		1976	1900	-0.0479385		1976	1900	0.993856		1976	1900	12.697		-28.0783	39.1175	1740	2.35371
39	1.27017e-05		1979	1900	2.1514		1979	1900	288.58		1979	1900	124.149		1979	1900	-0.0628917		1979	1900	0.986744		1979	1900	13.2579		-28.0775	39.1168	1741	2.33207
40	1.70909e-06		1983	1900	2.10402		1983	1900	288.58		1983	1900	123.993		1983	1900	-0.0663964		1983	1900	0.976234		1983	1900	13.5137		-28.0767	39.1162	1741	2.32929
40	1.53363e-05		1986	1900	2.12185		1986	1900	288.58		1986	1900	123.845		1986	1900	-0.0699011		1986	1900	0.980039		1986	1900	15.0119		-28.0758	39.1157	1741	2.33048
41	3.18299e-05		1990	1900	2.05876		1990	1900	288.58		1990	1900	123.667		1990	1900	-0.0734058		1990	1900	0.975495		1990	1900	14.1928		-28.075	39.115	1741	2.33812
40	0		1994	1900	1.99592		1994	1900	288.58		1994	1900	123.548		1994	1900	-0.0769106		1994	1900	0.96962		1994	1900	18.1054		-28.0742	39.1143	1741	2.34813
40	8.16823e-07		1997	1900	2.19859		1997	1900	288.58		1997	1900	123.468		1997	1900	-0.105882		1997	1900	0.986543		1997	1900	15.1274		-28.0733	39.1137	1741	2.3555
39	1.73575e-06		2000	2100	1.78384		2000	2100	289.83		2000	2100	116.103		2000	2100	-0.203677		2000	2100	0.991315		2000	2100	15.8629		-28.0727	39.113	1741	2.36403
39	2.2e-05		2004	2100	1.70833		2004	2100	289.83		2004	2100	115.874		2004	2100	-0.232648		2004	2100	0.998281		2004	2100	16.2735		-28.0718	39.1125	1741	2.38037
39	5.93316e-05		2007	2100	1.76468		2007	2100	289.83		2007	2100	115.708		2007	2100	-0.261621		2007	2100	1.00959		2007	2100	17.1422		-28.071	39.1118	1741	2.39779
39	3.13703e-05		2010	2100	1.8063		2010	2100	289.83		2010	2100	115.557		2010	2100	-0.290592		2010	2100	1.00679		2010	2100	18.3289		-28.0702	39.1112	1740	2.4198
39	1.60714e-05		2013	2100	1.75228		2013	2100	289.83		2013	2100	115.458		2013	2100	-0.227975		2013	2100	1.00831		2013	2100	17.0532		-28.0693	39.1105	1740	2.44244
39	1.46768e-05		2016	2100	1.691		2016	2100	289.93		2016	2100	115.363		2016	2100	-0.165359		2016	2100	1.02272		2016	2100	18.0131		-28.0685	39.11	1739	2.45117
39	3.80313e-06		2019	2100	1.74787		2019	2100	289.93		2019	2100	115.272		2019	2100	-0.102742		2019	2100	1.03082		2019	2100	19.918		-28.0677	39.1093	1739	2.44949
39	1.31559e-05		2022	2100	1.77707		2022	2100	289.93		2022	2100	115.19		2022	2100	-0.0401253		2022	2100	1.03265		2022	2100	19.9146		-28.0668	39.1087	1738	2.45853
39	5.0255e-05		2025	2100	1.76867		2025	2100	289.93		2025	2100	115.093		2025	2100	0.0224918		2025	2100	1.05211		2025	2100	16.706		-28.066	39.108	1738	2.47032
39	5.62806e-05		2028	2100	1.73101		2028	2100	289.93		2028	2100	114.984		2028	2100	0.00660389		2028	2100	1.05295		2028	2100	19.0585		-28.0652	39.1075	1737	2.49334
39	8.43673e-06		2029	2100	1.83892		2029	2100	289.93		2029	2100	114.827		2029	2100	-0.00928388		2029	2100	1.05526		2029	2100	23.6249		-28.0643	39.1068	1737	2.52061
39	1.28828e-05		2032	2100	1.82678		2032	2100	289.93		2032	2100	114.721		2032	2100	-0.0251718		2032	2100	1.06063		2032	2100	17.1574		-28.0635	39.1062	1737	2.55178
39	8.76555e-06		2034	2100	1.76878		2034	2100	290.03		2034	2100	114.623		2034	2100	-0.0410596		2034	2100	1.05997		2034	2100	18.6984		-28.0627	39.1055	1737	2.57317
39	4.35331e-06		2037	2100	1.87445		2037	2100	289.93		2037	2100	114.526		2037	2100	-0.056947		2037	2100	1.05838		2037	2100	21.0599		-28.0618	39.1048	1737	2.59181
39	9.25088e-06		2039	2100	1.81565		2039	2100	289.93		2039	2100	114.579		2039	2100	0.0832392		2039	2100	1.06328		2039	2100	23.8553		-28.061	39.1043	1737	2.61369
39	5.18938e-05		2040	2100	1.78913		2040	2100	290.03		2040	2100	114.583		2040	2100	0.223427		2040	2100	1.05711		2040	2100	19.7529		-28.0602	39.1037	1737	2.64573
39	0.000110276		2042	2100	1.867		2042	2100	290.03		2042	2100	114.539		2042	2100	0.363613		2042	2100	1.06495		2042	2100	20.1879		-28.0593	39.103	1738	2.67995
39	1.38506e-05		2043	2100	1.82918		2043	2100	290.03		2043	2100	114.484		2043	2100	0.5038		2043	2100	1.08455		2043	2100	20.1994		-28.0585	39.1023	1738	2.70309
39	2.94321e-05		2044	2100	1.79799		2044	2100	290.03		2044	2100	114.424		2044	2100	0.454268		2044	2100	1.08513		2044	2100	16.816		-28.0577	39.1018	1738	2.72773
39	6.85992e-05		2045	2100	1.83499		2045	2100	289.93		2045	2100	114.375		2045	2100	0.404735		2045	2100	1.08049		2045	2100	17.8894		-28.0568	39.1012	1738	2.74088
39	0.000148557		2046	2100	1.91832		2046	2100	289.93		2046	2100	114.329		2046	2100	0.355202		2046	2100	1.08161		2046	2100	15.4858		-28.056	39.1005	1738	2.7412
39	1.01165e-05		2046	2100	1.94384		2046	2100	290.03		2046	2100	114.297		2046	2100	0.305669		2046	2100	1.08169		2046	2100	24.2596		-28.0552	39.1	1738	2.73825
39	8.92091e-06		2047	2100	1.87099		2047	2100	289.93		2047	2100	114.162		2047	2100	0.256137		2047	2100	1.06245		2047	2100	44.478		-28.0542	39.0993	1737	2.74586
39	4.21862e-06		2048	2100	1.84269		2048	2100	289.93		2048	2100	114.104		2048	2100	0.212212		2048	2100	1.05347		2048	2100	19.6064		-28.0533	39.0988	1737	2.74241
39	1.10521e-05		2049	2100	1.79766		2049	2100	289.83		2049	2100	114.156		2049	2100	0.168286		2049	2100	1.03816		2049	2100	16.9854		-28.0523	39.0983	1737	2.72957
39	4.43614e-06		2049	2100	1.7028		2049	2100	289.83		2049	2100	114.041		2049	2100	0.124361		2049	2100	1.03084		2049	2100	21.5117		-28.0513	39.098	1736	2.70596
39	0		2050	2100	1.7662		2050	2100	289.83		2050	2100	113.856		2050	2100	0.0804356		2050	2100	1.01093		2050	2100	19.8129		-28.0502	39.0975	1736	2.68329
39	4.97787e-06		2051	2100	1.8011		2051	2100	289.83		2051	2100	113.437		2051	2100	0.0365106		2051	2100	1.00039		2051	2100	20.5802		-28.0492	39.0972	1736	2.64212
39	1.47799e-05		2052	2100	1.72		2052	2100	289.83		2052	2100	113.384		2052	2100	-0.0452654		2052	2100	0.98154		2052	2100	18.3367		-28.0482	39.0968	1737	2.59153
39	1.74716e-05		2053	2100	1.75202		2053	2100	289.83		2053	2100	113.804		2053	2100	-0.127041		2053	2100	0.976549		2053	2100	21.8462		-28.047	39.0967	1737	2.5465
39	2.79785e-05		2054	2100	1.79461		2054	2100	289.83		2054	2100	114.069		2054	2100	-0.208817		2054	2100	0.965296		2054	2100	18.9548		-28.0458	39.0963	1737	2.51127
39	2.08798e-05		2055	2100	1.74608		2055	2100	289.83		2055	2100	114.221		2055	2100	-0.290592		2055	2100	0.962768		2055	2100	21.8518		-28.0448	39.0962	1737	2.46582
39	0		2056	2100	1.77385		2056	2100	289.83		2056	2100	114.165		2056	2100	-0.305546		2056	2100	0.977337		2056	2100	21.3271		-28.0437	39.096	1737	2.42969
39	0		2057	2100	1.77858		2057	2100	289.83		2057	2100	114.152		2057	2100	-0.320499		2057	2100	0.992443		2057	2100	21.0809		-28.0425	39.096	1737	2.40419
39	0		2058	2100	1.7834		2058	2100	289.83		2058	2100	114.238		2058	2100	-0.335452		2058	2100	1.01991		2058	2100	27.6569		-28.0413	39.0958	1738	2.37873
39	0		2059	2100	1.90714		2059	2100	289.93		2059	2100	114.277		2059	2100	-0.350406		2059	2100	1.02438		2059	2100	22.4499		-28.0402	39.0958	1738	2.35753
39	0		2060	2100	1.76843		2060	2100	290.03		2060	2100	114.221		2060	2100	-0.365359		2060	2100	0.997478		2060	2100	20.5739		-28.039	39.0958	1738	2.33548
39	9.81652e-06		2061	2100	1.39296		2061	2100	290.23		2061	2100	114.165		2061	2100	-0.300873		2061	2100	0.987006		2061	2100	24.3327		-28.038	39.096	1738	2.31992
39	2.08603e-05		2063	2100	1.25044		2063	2100	290.33		2063	2100	114.204		2063	2100	-0.236387		2063	2100	0.990697		2063	2100	23.1558		-28.0368	39.096	1738	2.29794
39	6.25423e-06		2064	2100	1.4202		2064	2100	290.43		2064	2100	114.197		2064	2100	-0.171901		2064	2100	1.0143		2064	2100	26.1367		-28.0357	39.0962	1738	2.27103
39	1.75296e-05		2065	2100	1.79504		2065	2100	290.43		2065	2100	114.197		2065	2100	-0.107415		2065	2100	1.0254		2065	2100	52.0931		-28.0345	39.0963	1738	2.24344
39	9.00827e-06		2065	2100	1.91122		2065	2100	290.33		2065	2100	114.199		2065	2100	-0.0429286		2065	2100	1.02969		2065	2100	24.4238		-28.0335	39.0967	1738	2.22563
39	0		2066	2100	1.84565		2066	2100	290.33		2066	2100	113.86		2066	2100	0.039314		2066	2100	1.05161		2066	2100	21.4869		-28.0323	39.097	1738	2.20513
39	0		2067	2100	1.78866		2067	2100	290.23		2067	2100	113.23		2067	2100	0.121557		2067	2100	1.05883		2067	2100	21.3663		-28.0313	39.0972	1738	2.19792
39	4.16235e-05		2067	2100	2.01388		2067	2100	290.23		2067	2100	112.601		2067	2100	0.2038		2067	2100	1.04719		2067	2100	16.3785		-28.0303	39.0977	1738	2.20213
39	8.84497e-05		2068	2100	1.99726		2068	2100	290.13		2068	2100	112.216		2068	2100	0.286043		2068	2100	1.053		2068	2100	16.2022		-28.0292	39.098	1738	2.20979
39	7.89909e-07		2069	2100	1.87501		2069	2100	290.13		2069	2100	112.071		2069	2100	0.368286		2069	2100	1.0769		2069	2100	18.7537		-28.0283	39.0985	1738	2.22637
39	5.90977e-06		2070	2100	1.81281		2070	2100	290.23		2070	2100	111.973		2070	2100	0.204735		2070	2100	1.06981		2070	2100	26.0755		-28.0273	39.0988	1739	2.25601
39	2.98442e-05		2071	2100	1.41585		2071	2100	290.33		2071	2100	111.924		2071	2100	0.0411827		2071	2100	1.0262		2071	2100	23.7686		-28.0263	39.0993	1740	2.29903
39	5.47005e-05		2071	2100	1.24131		2071	2100	290.53		2071	2100	111.973		2071	2100	-0.122368		2071	2100	1.00219		2071	2100	40.9955		-28.0253	39.0998	1740	2.34008
39	2.63104e-05		2072	2100	1.23615		2072	2100	290.63		2072	2100	112.02		2072	2100	-0.285919		2072	2100	0.99496		2072	2100	32.1322		-28.0245	39.1005	1741	2.37612
39	9.0026e-06		2073	2100	1.21677		2073	2100	290.73		2073	2100	112.018		2073	2100	-0.186854		2073	2100	0.97988		2073	2100	51.5524		-28.0237	39.101	1741	2.40566
39	0		2075	2100	1.20449		2075	2100	290.73		2075	2100	112.071		2075	2100	-0.0877883		2075	2100	0.961255		2075	2100	36.4307		-28.0227	39.1015	1741	2.4268
39	2.09363e-06		2076	2100	1.2804		2076	2100	290.83		2076	2100	112.024		2076	2100	0.0112766		2076	2100	0.959602		2076	2100	40.9529		-28.0218	39.1022	1742	2.41919
39	8.83172e-06		2078	2100	1.18705		2078	2100	290.93		2078	2100	111.682		2078	2100	0.110343		2078	2100	0.960038		2078	2100	31.333		-28.021	39.1028	1743	2.39775
39	9.31346e-06		2081	2100	1.30769		2081	2100	290.93		2081	2100	111.051		2081	2100	0.209407		2081	2100	0.95617		2081	2100	28.2453		-28.0202	39.1033	1744	2.36911
39	0		2083	2100	1.1485		2083	2100	291.03		2083	2100	110.418		2083	2100	0.211277		2083	2100	0.95686		2083	2100	32.8026		-28.0193	39.104	1746	2.33289
39	5.53665e-06		2086	2100	1.24959		2086	2100	291.13		2086	2100	109.883		2086	2100	0.213146		2086	2100	0.966736		2086	2100	29.2558		-28.0185	39.1045	1748	2.29235
39	1.17654e-05		2089	2100	1.08981		2089	2100	291.23		2089	2100	109.305		2089	2100	0.215015		2089	2100	0.988196		2089	2100	32.6421		-28.0177	39.1052	1750	2.24955
39	0		2091	2100	1.13407		2091	2100	291.23		2091	2100	108.677		2091	2100	0.216884		2091	2100	0.982848		2091	2100	32.2692		-28.017	39.1058	1751	2.21304
39	1.81799e-05		2094	2100	1.21848		2094	2100	291.33		2094	2100	108.143		2094	2100	0.218754		2094	2100	0.974503		2094	2100	31.9048		-28.0162	39.1065	1752	2.18176
39	4.28856e-05		2097	2100	1.21309		2097	2100	291.33		2097	2100	107.661		2097	2100	0.115949		2097	2100	0.980335		2097	2100	34.866		-28.0153	39.107	1753	2.14731
39	1.11878e-05		2100	2100	1.14341		2100	2100	291.43		2100	2100	107.128		2100	2100	0.0131461		2100	2100	0.976183		2100	2100	33.3514		-28.0145	39.1077	1754	2.10753
39	2.47535e-05		2103	2100	1.11589		2103	2100	291.43		2103	2100	106.641		2103	2100	-0.0896581		2103	2100	0.969462		2103	2100	35.9788		-28.0137	39.1083	1755	2.08142
39	4.28965e-05		2106	2100	1.2175		2106	2100	291.43		2106	2100	106.254		2106	2100	-0.192461		2106	2100	0.967675		2106	2100	36.4858		-28.013	39.109	1756	2.06144
39	4.30825e-06		2109	2100	1.31765		2109	2100	291.53		2109	2100	105.867		2109	2100	-0.179377		2109	2100	0.968417		2109	2100	38.3686		-28.0122	39.1095	1757	2.04691
39	9.15515e-06		2113	2100	1.1807		2113	2100	291.53		2113	2100	105.431		2113	2100	-0.166293		2113	2100	0.97024		2113	2100	41.7478		-28.0113	39.1102	1758	2.03629
39	2.13519e-06		2116	2100	1.19212		2116	2100	291.53		2116	2100	105.138		2116	2100	-0.153209		2116	2100	0.959387		2116	2100	34.6842		-28.0105	39.1108	1758	2.02749
39	5.29128e-06		2120	2100	1.0924		2120	2100	291.63		2120	2100	104.99		2120	2100	-0.140125		2120	2100	0.959907		2120	2100	38.3078		-28.0098	39.1115	1759	2.02049
39	1.60241e-06		2123	2100	1.14737		2123	2100	291.53		2123	2100	104.892		2123	2100	-0.127041		2123	2100	0.958847		2123	2100	39.1443		-28.009	39.1122	1760	2.01494
39	2.11767e-06		2127	2100	1.26437		2127	2100	291.63		2127	2100	104.696		2127	2100	-0.157882		2127	2100	0.959045		2127	2100	36.8931		-28.0082	39.1127	1761	2.00269
39	6.01877e-06		2131	2100	1.26001		2131	2100	291.63		2131	2100	104.502		2131	2100	-0.188723		2131	2100	0.953367		2131	2100	36.9017		-28.0075	39.1133	1762	1.99137
39	3.22728e-06		2135	2100	1.21235		2135	2100	291.73		2135	2100	104.408		2135	2100	-0.219564		2135	2100	0.956208		2135	2100	65.3829		-28.0067	39.114	1763	1.98628
39	1.50552e-07		2138	2100	1.14589		2138	2100	291.73		2138	2100	104.357		2138	2100	-0.250405		2138	2100	0.966452		2138	2100	37.9696		-28.0058	39.1147	1764	1.98046
39	6.38038e-06		2141	2100	1.22671		2141	2100	291.73		2141	2100	104.307		2141	2100	-0.281246		2141	2100	0.97014		2141	2100	41.1482		-28.0052	39.1153	1764	1.9712
39	1.51793e-05		2144	2100	1.10038		2144	2100	291.73		2144	2100	104.211		2144	2100	-0.216761		2144	2100	0.975845		2144	2100	36.997		-28.0043	39.116	1765	1.96119
39	7.04618e-06		2147	2100	1.05903		2147	2100	291.73		2147	2100	104.214		2147	2100	-0.152274		2147	2100	0.978656		2147	2100	62.2876		-28.0035	39.1165	1766	1.95634
39	9.53588e-06		2154	2100	1.2566		2154	2100	291.73		2154	2100	104.263		2154	2100	-0.0877887		2154	2100	0.991513		2154	2100	34.8949		-28.0028	39.1172	1768	1.94596
39	1.0523e-05		2157	2100	1.1448		2157	2100	291.73		2157	2100	104.263		2157	2100	-0.0233024		2157	2100	0.99947		2157	2100	76.8625		-28.002	39.1178	1770	1.9312
39	0		2160	2100	1.18673		2160	2100	291.73		2160	2100	104.262		2160	2100	0.0411832		2160	2100	1.01113		2160	2100	35.9853		-28.0012	39.1185	1773	1.9056
39	0		2163	2100	1.18221		2163	2100	291.73		2163	2100	104.207		2163	2100	0.02366		2163	2100	1.01853		2163	2100	41.1879		-28.0005	39.1192	1776	1.88065
39	0		2166	2100	1.22576		2166	2100	291.73		2166	2100	104.157		2166	2100	0.00613673		2166	2100	1.02084		2166	2100	31.6513		-27.9997	39.1198	1779	1.85401
39	0		2169	2100	1.13866		2169	2100	291.73		2169	2100	104.206		2169	2100	-0.0113867		2169	2100	1.02691		2169	2100	36.3312		-27.999	39.1203	1782	1.83137
39	2.38932e-06		2172	2100	1.13466		2172	2100	291.73		2172	2100	104.3		2172	2100	-0.02891		2172	2100	1.018		2172	2100	33.8534		-27.9982	39.121	1785	1.81204
39	1.38068e-05		2175	2100	1.06209		2175	2100	291.73		2175	2100	104.251		2175	2100	-0.0317138		2175	2100	1.01725		2175	2100	39.4898		-27.9975	39.1217	1788	1.81198
39	3.0635e-05		2177	2100	1.15351		2177	2100	291.83		2177	2100	104.156		2177	2100	-0.0345176		2177	2100	1.02011		2177	2100	33.3699		-27.9967	39.1223	1790	1.82067
39	2.56808e-05		2180	2100	1.10896		2180	2100	291.83		2180	2100	104.11		2180	2100	-0.0373213		2180	2100	1.01417		2180	2100	38.1653		-27.996	39.123	1792	1.82985
39	8.65691e-06		2183	2100	1.13233		2183	2100	291.83		2183	2100	104.157		2183	2100	-0.040125		2183	2100	1.01435		2183	2100	35.3768		-27.9952	39.1235	1795	1.84583
39	2.40693e-05		2186	2100	1.05162		2186	2100	291.83		2186	2100	104.202		2186	2100	-0.0429288		2186	2100	1.00809		2186	2100	42.122		-27.9945	39.1242	1797	1.84964
39	1.2806e-05		2189	2100	1.08344		2189	2100	291.83		2189	2100	104.153		2189	2100	-0.0597513		2189	2100	1.00172		2189	2100	36.7681		-27.9937	39.1248	1799	1.8339
39	1.59508e-05		2192	2100	1.03749		2192	2100	291.93		2192	2100	104.15		2192	2100	-0.0765736		2192	2100	1.00344		2192	2100	39.6288		-27.912	39.1823	1799	1.8041
39	4.49181e-05		2195	2100	1.02682		2195	2100	291.93		2195	2100	104.15		2195	2100	-0.0933961		2195	2100	1.01486		2195	2100	38.46		-27.9112	39.183	1796	1.75931
39	3.49014e-05		2198	2100	1.05669		2198	2100	292.03		2198	2100	104.147		2198	2100	-0.110218		2198	2100	1.01711		2198	2100	41.2941		-27.9103	39.1837	1794	1.69499
39	9.83559e-06		2199	2100	1.03525		2199	2100	292.03		2199	2100	104.19		2199	2100	-0.127041		2199	2100	1.01955		2199	2100	38.3277		-27.9095	39.1843	1791	1.63488
39	1.58498e-06		2204	2300	1.14359		2204	2300	291.07		2204	2300	106.494		2204	2300	-0.186945		2204	2300	1.01059		2204	2300	39.067		-27.9085	39.185	1788	1.58071
39	0		2207	2300	1.11589		2207	2300	291.07		2207	2300	106.442		2207	2300	-0.226664		2207	2300	1.00888		2207	2300	38.8488		-27.9077	39.1855	1785	1.52399
39	8.3226e-07		2209	2300	1.13511		2209	2300	291.07		2209	2300	106.346		2209	2300	-0.266384		2209	2300	1.01569		2209	2300	39.2445		-27.9068	39.1862	1783	1.46975
39	1.11739e-05		2212	2300	1.08655		2212	2300	291.07		2212	2300	106.351		2212	2300	-0.306104		2212	2300	1.01244		2212	2300	36.731		-27.906	39.1868	1780	1.41816
39	1.99863e-05		2215	2300	1.17726		2215	2300	291.17		2215	2300	106.354		2215	2300	-0.292085		2215	2300	1.01119		2215	2300	39.9031		-27.9052	39.1875	1778	1.37168
39	3.46025e-06		2218	2300	1.13851		2218	2300	291.17		2218	2300	106.305		2218	2300	-0.278066		2218	2300	1.01123		2218	2300	39.0873		-27.9043	39.1882	1775	1.32675
39	7.35301e-06		2221	2300	1.1878		2221	2300	291.17		2221	2300	106.255		2221	2300	-0.264048		2221	2300	1.005		2221	2300	38.5676		-27.9035	39.1888	1772	1.2888
39	1.22598e-05		2224	2300	1.12352		2224	2300	291.17		2224	2300	106.256		2224	2300	-0.250029		2224	2300	0.996666		2224	2300	40.0213		-27.9025	39.1895	1769	1.26177
39	2.62345e-05		2227	2300	1.04267		2227	2300	291.17		2227	2300	106.203		2227	2300	-0.23601		2227	2300	0.989757		2227	2300	45.934		-27.902	39.19	1767	1.24408
39	4.64683e-06		2230	2300	1.10284		2230	2300	291.17		2230	2300	106.152		2230	2300	-0.153767		2230	2300	0.987144		2230	2300	35.222		-27.9008	39.1908	1763	1.22731
39	2.66826e-05		2234	2300	1.00927		2234	2300	291.27		2234	2300	106.151		2234	2300	-0.071524		2234	2300	1.00302		2234	2300	40.0327		-27.9	39.1915	1759	1.21234
39	5.12776e-05		2237	2300	0.929983		2237	2300	291.27		2237	2300	106.153		2237	2300	0.0107186		2237	2300	0.998453		2237	2300	36.0744		-27.8992	39.1922	1756	1.20614
39	2.93423e-05		2240	2300	1.05461		2240	2300	291.27		2240	2300	106.152		2240	2300	0.092962		2240	2300	0.995225		2240	2300	41.1134		-27.8983	39.193	1752	1.20497
39	1.4747e-05		2243	2300	0.932918		2243	2300	291.27		2243	2300	106.15		2243	2300	0.175205		2243	2300	1.00384		2243	2300	37.6691		-27.8973	39.1937	1749	1.20763
39	3.14859e-05		2246	2300	0.965422		2246	2300	291.37		2246	2300	106.102		2246	2300	0.157682		2246	2300	1.01022		2246	2300	40.4811		-27.8965	39.1943	1746	1.20829
39	3.1557e-07		2250	2300	0.975469		2250	2300	291.37		2250	2300	106.003		2250	2300	0.140158		2250	2300	1.00688		2250	2300	36.6747		-27.8957	39.195	1743	1.21019
39	4.53112e-06		2253	2300	0.979992		2253	2300	291.47		2253	2300	105.952		2253	2300	0.122635		2253	2300	1.00773		2253	2300	39.839		-27.8948	39.1957	1740	1.21002
39	1.17377e-05		2256	2300	0.955664		2256	2300	291.57		2256	2300	105.953		2256	2300	0.105112		2256	2300	1.00548		2256	2300	40.7774		-27.894	39.1963	1738	1.20421
39	4.48186e-06		2259	2300	0.954279		2259	2300	291.67		2259	2300	105.905		2259	2300	0.135018		2259	2300	1.00609		2259	2300	53.9682		-27.8932	39.197	1735	1.19504
39	0		2262	2300	0.871091		2262	2300	291.67		2262	2300	105.807		2262	2300	0.164925		2262	2300	1.00281		2262	2300	31.592		-27.8923	39.1978	1732	1.18739
39	9.96975e-06		2266	2300	0.906699		2266	2300	291.77		2266	2300	105.757		2266	2300	0.194831		2266	2300	0.989704		2266	2300	32.4028		-27.8913	39.1985	1730	1.18191
39	2.19318e-05		2269	2300	0.989156		2269	2300	291.87		2269	2300	105.756		2269	2300	0.224738		2269	2300	0.986539		2269	2300	31.5936		-27.8905	39.1992	1727	1.17692
39	1.58545e-06		2272	2300	0.98123		2272	2300	291.87		2272	2300	105.756		2272	2300	0.254644		2272	2300	0.988074		2272	2300	43.0266		-27.8897	39.1998	1724	1.17128
39	2.02967e-05		2275	2300	0.905119		2275	2300	291.97		2275	2300	105.658		2275	2300	0.236887		2275	2300	0.986516		2275	2300	28.4899		-27.8888	39.2005	1721	1.16908
39	4.81965e-05		2278	2300	0.910705		2278	2300	292.07		2278	2300	105.514		2278	2300	0.21913		2278	2300	0.98662		2278	2300	42.9721		-27.888	39.2013	1718	1.17243
39	1.15164e-05		2281	2300	0.861747		2281	2300	292.17		2281	2300	105.465		2281	2300	0.201373		2281	2300	0.995685		2281	2300	28.9226		-27.8872	39.202	1715	1.17797
39	5.92884e-06		2284	2300	0.859546		2284	2300	292.27		2284	2300	105.366		2284	2300	0.183616		2284	2300	1.00379		2284	2300	27.6316		-27.8863	39.2027	1712	1.18638
39	1.59977e-05		2287	2300	0.849284		2287	2300	292.27		2287	2300	105.27		2287	2300	0.165859		2287	2300	0.999944		2287	2300	26.78		-27.8855	39.2033	1709	1.20589
39	3.15234e-05		2290	2300	0.822606		2290	2300	292.37		2290	2300	105.22		2290	2300	0.134084		2290	2300	0.992109		2290	2300	29.0381		-27.8847	39.2042	1706	1.22701
39	3.62942e-05		2292	2300	0.793494		2292	2300	292.37		2292	2300	105.074		2292	2300	0.102308		2292	2300	0.99582		2292	2300	24.4138		-27.8838	39.2048	1703	1.24803
39	1.75674e-05		2296	2300	0.89389		2296	2300	292.47		2296	2300	105.022		2296	2300	0.0705318		2296	2300	1.00688		2296	2300	51.8132		-27.8828	39.2055	1699	1.2694
39	3.73309e-05																										-27.882	39.2063	1696	1.28412
39	7.437e-07																										-27.8812	39.207	1693	1.29468
39	9.43394e-06																										-27.8803	39.2077	1690	1.30493
39	2.10436e-05																										-27.8795	39.2083	1687	1.31384
39	9.25392e-06																										-27.8787	39.2092	1685	1.33376
39	7.09706e-06																										-27.8778	39.2098	1682	1.36565
39	4.81517e-05																										-27.877	39.2105	1679	1.40502
39	7.67116e-05																										-27.8762	39.2113	1676	1.45619
39	2.57186e-05																										-27.8753	39.212	1674	1.52266
39	3.65657e-05																										-27.8745	39.2127	1671	1.60077
39	2.76312e-05																										-27.8735	39.2133	1668	1.69382
40	9.11459e-06																										-27.8727	39.2142	1665	1.79714
40	1.09096e-05																										-27.8718	39.2148	1662	1.89449
40	2.68529e-05																										-27.871	39.2155	1659	1.9979
40	1.63604e-05																										-27.8702	39.2162	1657	2.08165
40	3.41093e-05																										-27.8693	39.217	1654	2.12333
40	3.59399e-05																										-27.8683	39.2177	1651	2.15596
40	4.15361e-05
40	9.3789e-05
40	3.20843e-05
40	0
40	0
40	1.4844e-05
40	3.61083e-05
40	9.70073e-06
40	0
40	0
40	2.17242e-05
40	5.29389e-05
40	2.90124e-05
40	3.54628e-05
40	3.1205e-05
40	5.63288e-05
40	2.75902e-05
40	1.39451e-05
40	0
40	0
40	0
74	9.0748e-06
73	2.09885e-05
72	3.62191e-06
71	6.62151e-06
71	1.86337e-05
71	9.69643e-06
71	0
71	3.19533e-05
71	6.87686e-05
71	6.2837e-06
71	2.34916e-05
71	3.66395e-05
71	1.90989e-05
71	1.2222e-05
71	8.99282e-06
71	9.24714e-06
71	8.1668e-07
71	1.2422e-05
71	2.27093e-05
71	0
71	5.12308e-06
71	1.08865e-05
71	6.47094e-06
71	2.57462e-05
71	2.62502e-05
71	2.84334e-05
71	6.13097e-05
71	1.0779e-05
51	1.19715e-05
50	2.03694e-05
49	4.54762e-06
48	1.95225e-05
44	0.000112251
44	0.000150376
44	4.55692e-06
44	9.68335e-06
44	0
44	2.84203e-05
44	6.03934e-05
44	4.35874e-06
44	1.491e-05
44	2.19031e-05
44	2.90107e-05
44	1.69344e-05
44	2.26745e-05
44	5.17779e-05
44	2.2421e-05
44	3.58474e-05
44	2.1356e-05
44	0.000295377
44	0.000621666
44	0.000102475
44	1.65196e-05
44	5.55728e-05
44	6.79315e-05
44	0.000134546
44	0.000231209
44	6.68357e-05
44	8.95627e-05
44	0.000126911
44	4.78622e-05
44	7.49207e-05
44	0.000126375
44	4.01077e-05
44	0.000118742
44	0.00016916
44	0.000135905
44	0.000294076
44	6.21454e-05
44	8.40734e-05
44	3.50589e-05
44	3.26753e-05
44	0
44	7.72565e-07
81	4.31028e-06
81	7.934e-06
81	6.17778e-06
81	2.90796e-06
81	1.0954e-05
80	2.77e-05
78	9.3981e-06
76	1.63088e-05
75	3.46565e-05
73	0
72	1.02898e-06
70	2.18656e-06
69	0
67	0
67	1.45907e-05
66	3.10051e-05
64	4.37254e-06
62	9.29164e-06
56	6.95407e-05
53	0.000147774
51	3.33633e-06
50	7.08964e-06
50	4.44915e-06
50	9.4544e-06
50	0
50	5.26568e-06
50	1.11895e-05
50	0
50	6.63231e-06
50	1.40937e-05
50	0
50	4.40974e-06
50	1.13232e-05
50	1.41316e-05
50	2.57456e-05
50	1.4157e-05
50	1.39053e-05
50	9.11496e-06
50	2.09315e-06
50	4.44792e-06
50	7.43051e-07
50	2.31687e-06
50	1.71422e-06
50	4.50683e-06
50	1.09936e-05
50	4.41291e-06
50	2.93596e-05
50	7.4126e-05
50	2.49414e-05
50	1.42603e-05
50	5.13665e-05
50	4.47602e-05
50	7.47065e-07
50	3.69188e-06
50	8.9406e-06
50	1.15907e-05
50	4.45048e-06
50	4.25519e-06
50	1.16275e-05
50	5.6408e-06
50	3.12792e-07
50	1.88365e-05
50	4.21948e-05
50	3.79141e-05
50	7.99819e-05
50	4.40506e-05
50	6.50039e-05
50	5.56555e-05
50	6.0544e-05
50	2.04914e-05
50	4.44512e-05
50	3.20886e-05
50	0.000116917
50	0.000144308
50	1.48698e-07
50	1.10437e-06
50	2.41649e-06
50	1.575e-06
50	2.1797e-06
50	4.63189e-06
50	0
50	1.04809e-05
50	2.37735e-05
50	1.19544e-05
50	4.27281e-05
50	6.14794e-05
50	2.17897e-05
50	7.43983e-07
50	1.58096e-06
50	0
50	0
50	0
50	0
50	0
50	9.77211e-06
50	2.93531e-05
50	3.19186e-05
50	3.38566e-05
50	1.02157e-05
50	1.06047e-05
50	3.10685e-05
50	2.32655e-05
50	1.29847e-05
50	4.42201e-06
50	1.06153e-05
50	2.68077e-05
50	1.75513e-05
50	4.0577e-05
50	4.98517e-05
50	5.19955e-06
50	1.3229e-05
50	2.47742e-05
50	0
50	7.34983e-07
50	5.77429e-06
50	1.03729e-05
50	1.27737e-05
50	3.11606e-05
50	2.21756e-05
50	1.19513e-05
50	2.53968e-05
50	9.8783e-06
50	2.214e-05
50	2.50713e-05
50	6.08528e-05
50	3.13518e-05
50	1.88312e-05
50	2.1792e-05
50	1.88393e-06
50	3.28121e-05
50	7.05142e-05
50	1.77857e-05
50	3.63092e-05
50	4.41209e-06
50	1.49965e-05
50	3.64769e-05
50	1.07215e-05
50	6.17832e-06
50	1.32841e-05
50	6.20813e-05
50	0.000112311
50	2.23495e-05
50	6.38301e-05
50	3.68077e-05
50	4.44326e-06
50	1.06504e-05
50	4.27715e-05
50	4.5128e-05
50	4.95608e-06
50	0
50	0
50	1.28891e-05
50	3.02475e-05
50	2.70499e-05
50	4.66587e-05
50	2.3288e-05
50	4.00691e-05
50	4.465e-06
50	1.8652e-05
50	1.94735e-05
50	2.15906e-06
50	8.70223e-06
50	8.74254e-06
50	9.99634e-06
50	3.95369e-05
50	4.90186e-05
50	6.30798e-05
50	8.82438e-05
50	7.57626e-07
50	2.00707e-05
50	3.92293e-05
50	4.48798e-06
50	1.97759e-05
50	2.17575e-05
50	0
50	4.51407e-06
50	3.01697e-05
50	4.37268e-05
50	4.32343e-06
50	1.2285e-05
50	6.58262e-06
50	2.10971e-06
50	8.8228e-06
50	1.21297e-05
50	6.17915e-06
50	1.8354e-05
50	3.90025e-05
50	2.11183e-06
50	1.44944e-05
50	2.33837e-05
50	4.50402e-06
50	6.48029e-06
50	1.83298e-05
50	9.68821e-06
50	2.37264e-05
50	5.04184e-05
50	4.31604e-06
50	9.1716e-06
50	2.66553e-05
50	5.66427e-05
50	4.35022e-06
50	1.36002e-05
50	1.39451e-05
50	1.50631e-05
50	2.09097e-05
50	2.80575e-05
50	1.42862e-05
50	7.20278e-06
50	3.97115e-05
50	6.18365e-05
50	2.45075e-05
50	2.07406e-05
50	2.46294e-05
50	2.21549e-05
50	8.21833e-06
50	7.54193e-06
50	2.89613e-06
50	1.50886e-05
50	1.97358e-05
50	9.47412e-06
50	1.75243e-05
50	5.90244e-06
50	1.82292e-05
50	2.38376e-05
50	1.40624e-05
50	1.56578e-05
50	3.66481e-05
50	6.6899e-05
50	3.62262e-05
50	4.73594e-05
50	5.96751e-05
50	1.46863e-05
50	4.42543e-06
50	1.39099e-05
50	9.57473e-06
50	0
50	1.63838e-05
50	3.91533e-05
50	1.34896e-05
50	1.33354e-05
50	5.13776e-05
50	0.000100137
50	3.20416e-05
50	3.34653e-05
50	2.40952e-05
50	6.1577e-06
50	2.17261e-05
50	2.88075e-05
50	3.63327e-05
50	4.21751e-05
50	2.57914e-05
50	8.5763e-06
50	2.91181e-05
50	2.74325e-05
50	1.91101e-05
50	5.07029e-05
50	7.56911e-05
50	2.86683e-05
50	1.79953e-05
50	3.48631e-05
50	6.70874e-06
50	1.50024e-05
50	1.58555e-06
50	3.0268e-05
50	6.44761e-05
50	2.1942e-05
50	5.60021e-05
50	2.57665e-05
50	1.9934e-05
50	2.27789e-05
50	4.36568e-06
50	1.97032e-05
50	3.20741e-05
50	3.48448e-05
50	3.17426e-05
50	5.27963e-06
50	5.66622e-06
50	1.49823e-05
50	2.35432e-05
50	3.6746e-05
50	1.20739e-05
50	2.5657e-05
50	1.25365e-05
50	2.66401e-05
50	4.2646e-06
50	9.06235e-06
50	5.26374e-06
50	1.11856e-05
50	3.28633e-05
50	6.98357e-05
50	3.02167e-05
50	7.8618e-05
50	3.49591e-05
50	1.15921e-05
50	1.03244e-05
50	1.33599e-05
50	4.47766e-06
50	4.27336e-06
50	1.58017e-05
50	3.28395e-05
50	4.36306e-05
50	1.89782e-05
50	2.13884e-05
50	7.99495e-05
50	0.000174865
50	1.05712e-05
50	2.14328e-06
50	2.81921e-05
50	5.47768e-05
50	1.40655e-05
50	0.000175131
50	0.000372745
50	4.34957e-05
50	1.64875e-05
50	4.72805e-05
50	3.88021e-05
50	3.35756e-05
50	2.94794e-05
50	4.07928e-05
50	2.29902e-05
50	1.67431e-05
50	2.32808e-06
50	9.24939e-06
50	9.14215e-06
50	0
50	9.54903e-06
50	2.02919e-05
50	7.58392e-05
[truncated: 13,014 more rows]
[truncated: 13 more columns]

## Sheet: Figure 2
	Scatter			Overcast			Clear
	Total Surface area (mm2 cm-3)	N3/N10	Ambient Temperature (°C)	Total Surface area (mm2 cm-3)	N3/N10	Ambient Temperature (°C)	Total Surface area (mm2 cm-3)	N3/N10	Ambient Temperature (°C)
	78.5616	1.05413	24.9552	88.5155	1.01775	23.7633	44.7757	1.01519	23.5698
	70.1576	1.04028	24.0861	88.6109	1.00917	23.0732	46.6097	1.02298	22.8573
	63.8727	1.03242	23.18	84.8637	1.01429	22.1702	46.6521	1.01481	21.8591
	64.2618	1.00962	22.9571	82.937	1.01799	21.1982	59.5707	1.01495	23.9263
	45.0905	1.05788	22.2353	83.7171	1.00439	20.2127	58.2454	1.00138	23.4776
	41.6021	1.17115	21.6261	71.3182	1.01118	19.5704	63.5327	1.02426	22.9857
	45.9773	1.0893	21.7415	53.352	1.02732	19.0964	66.0833	1.02754	22.1375
	42.0102	1.13472	21.3333	42.8204	1.01969	18.4022	62.5606	1.02916	21.6
	81.9057	0.97354	22.6435	45.4773	1.04222	17.6469	64.8559	1.03369	21
	80.2728	0.99366	21.9842	53.6347	1.00645	17.6971	62.0466	0.95489	20.275
	78.8803	1.0134	21.1431	70.5084	1.03532	24.16	69.4369	1.03573	20.3
	84.5503	1.02034	20.4794	69.4103	1.06735	23.6574	59.7935	1.03006	19.2565
	83.5027	1.0133	19.7125	66.387	1.01622	23.0307	60.2269	1.08001	22.12
	82.6386	1.02665	19.1476	63.6457	1.01801	22.232	60.1343	1.04547	21.3083
	75.8768	1.02475	18.4286	63.8067	1.01226	21.4	58.3284	1.07933	20.6273
	65.2529	1.01845	18.4757	63.5383	1.03825	20.5026	59.8719	1.09159	19.4881
	64.9959	1.00231	17.7104	52.9667	1.03984	20.4462	73.165	1.07599	18.7193
	64.3371	1.01051	16.8711	42.3983	1.13482	19.75	69.8252	1.06579	17.68
	58.1086	1.01354	16.1552	32.2087	1.00943	20.0872	73.8426	1.09892	16.9071
	50.5855	1.00295	15.7754	30.691	1.04609	20.3818	137.852	1.03484	23.3383
	47.8526	1.01926	15.2636	25.5759	1.01481	20.1628	129.209	0.97643	22.3657
	41.7336	1.01703	14.8151	18.6334	1.02267	18.9	123.361	1.00044	21.3667
	36.9137	1.01137	14.3177	19.2283	1.06634	18.3167	129.364	1.075	20.5
	26.2331	1.00872	15.2088	42.0771	1.02238	23.4735	108.28	1.05606	20.3437
	46.6838	1.03187	24.2296	61.6676	0.99596	22.5254	19.9037	1.0161	17.5911
	47.6433	1.01709	24.008	65.2796	1.00098	21.3894	19.859	1.02125	16.8913
	47.339	0.99763	23.4128	61.6032	0.99812	20.4194	20.8824	1.06481	15.9551
	54.8726	1.02734	22.7116	55.2207	1.00791	19.293	20.3222	1.03904	15.025
	57.137	1.00971	22.2443	75.1051	1.03886	18.6725	19.949	1.0557	14.1
	46.8959	1.01211	21.8076	94.0305	0.95108	18.4	21.1464	1.04715	13.1278
	40.3195	1.01253	21.1711	10.939	1.08841	18.5333
	39.7546	1.01276	20.5366	96.8474	1.06743	25.1278
	34.3787	1.03079	19.6857	100.508	1.08829	24.6378
	38.4096	0.99831	19.1294	100.761	1.10239	24.0857
	35.4272	1.01335	18.001	93.8023	1.10721	23.6229
	35.0358	1.00831	17.4083	90.4857	1.06755	23.4714
	22.7767	1.04317	24.1	77.525	1.08504	22.775
	25.6433	1.02455	23.4361	75.8153	1.04888	22.0103
	37.0267	1.02496	22.731	64.9565	1.06613	21.4431
	38.0763	1.01728	22.1465	65.1653	1.07365	21
	26.277	1.02942	21.7784	79.2437	1.0338	20.096
	15.0234	1.0121	21.0837	86.9064	1.0533	19.5423
	19.7351	1.02856	20.0651	85.1661	1.05802	18.9111
	18.0423	1.01751	19.4558	84.5294	1.06206	18.1936
	17.5752	0.9962	19.1364	90.1818	1.08766	17.7523
	12.2771	1.03592	18.7609	96.1973	1.07959	17.6468
	14.1623	1.01609	18.6546	24.7051	1.09251	19.3706
	10.26	1.06927	18.8462	25.6762	1.1332	18.5465
	6.94639	1.20373	18.2158	19.1429	1.07883	17.8835
	90.1661	1.00823	25.3286	41.9746	1.03138	17.0758
	103.319	1.03568	24.7395	31.3821	1.10927	16.366
	96.5401	1.04476	24.5818	22.7449	1.09587	16.0603
	85.9492	0.96014	24.3762	17.7863	1.00925	15.42
	104.139	1.00932	24.0191	0.4132	1.05026	14.56
	88.8269	0.97787	23.1744	3.50654	1.02784	15.3514
	87.192	0.99356	22.4588	20.2662	1.07012	20.4803
	76.7869	0.99239	21.9143	17.4272	1.01649	19.8708
	75.3163	0.98001	21.4034	15.5717	1.0355	19.2343
	72.8315	1.016	20.8637	17.0269	1.03391	18.7474
	70.7698	1.00062	20.2357	15.5073	1.03771	17.8679
	62.8088	0.99879	19.725	24.71	1.01539	17.0548
	64.572	0.99367	18.989	18.9143	1.02846	16.2467
	58.4751	1.00296	18.4321	16.8384	0.98499	15.4449
	53.7757	0.99495	17.8609	15.7723	0.99396	14.8317
	51.2697	1.00527	17.5855	13.7087	1.00893	14.1447
	12.5321	1.13959	16.5646	14.8963	1.01333	13.2583
	10.5198	1.20137	15.5857	9.88934	1.04716	13.2105
	14.0763	1.15347	15.591	30.7973	1.06696	16.0405
	11.7932	1.12477	13.6296	27.2002	1.07008	15.2732
	12.9757	1.11702	12.7106	27.5485	1.06653	14.4453
	12.4664	1.13392	11.9047	57.739	1.03918	13.6132
	12.4287	1.13024	10.9348	28.757	1.08529	12.7922
	9.34321	1.12422	10.0348	37.508	1.08601	11.9343
	11.6701	1.09541	9.05856	36.9233	1.06594	10.8859
	10.9463	1.11771	8.28661	40.2311	0.99385	9.99524
	9.16145	1.13094	7.86974	39.0212	1.0224	8.9625
	7.96818	1.15715	7.0127	36.5601	1.04001	7.95862
	7.30795	1.21942	6.24912	46.7088	1.08812	7.11758
	7.65251	1.12056	5.39833	35.5874	1.05115	6.22113
	8.13169	1.35961	4.6	27.7602	1.00982	5.65238
	8.8072	1.3787	3.90508	29.0662	1.03755	17.7938
	9.05692	1.51173	3.59714	31.1606	1.04743	16.9012
	19.5815	1.03933	18.6333	30.5507	1.00823	16.0874
	20.4649	1.02314	17.7763	30.2522	1.05722	15.1638
	20.5182	1.04688	16.9438	31.941	1.04895	14.2
	19.1048	1.02551	15.9458	31.738	1.07337	13.3481
	18.4137	1.08819	15.005	35.4915	1.07007	12.3764
	20.0065	1.05748	14.0132	44.5611	1.01149	11.4326
	16.2868	1.06631	13.3167	44.114	1.04679	10.6709
	16.9931	1.00877	12.6241	40.5164	0.99835	9.67903
	15.0524	1.00151	11.9496	40.0674	1.00681	8.7325
	14.3811	1.04342	10.9223	32.0541	1.06031	8.43333
	14.8585	1.10173	10.0217	2.46993	1.04309	12.9094
	12.278	1.10132	9.5	10.1912	1.02169	17.7245
	10.3249	1.09872	9.60652	10.4307	1.05146	16.6182
	7.77192	1.12317	9.84762	10.5426	1.04481	15.7061
	28.0808	1.04008	18.7947	9.84241	1.04871	14.9221
	30.4084	1.03731	17.6952	10.3744	1.01703	14.0193
	31.3122	1.05261	16.9164	11.2513	1.02055	13.0578
	29.225	1.0333	16.1033	10.736	1.05047	12.2536
	26.926	1.03652	15.5316	10.1	1.02819	11.3835
	24.0023	1.16005	14.8348	10.8173	1.09177	10.4905
	22.4657	1.03487	14.1051	10.3411	1.06459	9.75345
	22.7946	1.02022	13.5361	8.75519	1.0845	9.20179
	26.548	1.04399	13.1442	8.24316	1.1177	7.98065
	21.9214	1.00514	12.334	35.221	1.07737	19.4912
	20.5474	1.0705	11.6702	29.504	1.06979	19
	19.7076	1.02972	11.0644	33.2609	1.05996	18.0312
	13.3057	1.03235	10.1615	26.3538	0.9973	17.4818
	19.4032	1.05031	9.80444	88.2543	1.0942	16.2
	9.85239	0.9947	8.91311	14.6052	1.06401	15.8333
	9.7184	1.00951	8.24412	11.439	1.05131	15.7522
	9.69489	1.02564	7.96	14.2537	1.04836	15.455
	12.3422	1.05004	6.59375	9.47566	1.09356	14.4654
	11.6321	1.09143	5.65455	3.63033	1.02722	13.9015
	7.68193	1.08449	8.78667	3.54604	1.04964	13.3917
	10.4814	1.10523	8.86667	4.37043	1.0279	12.66
	27.4321	1.06696	19.387	3.22164	1.06322	12.1577
	31.0844	1.07537	18.4757	3.04512	1.08859	12.0046
	29.8886	1.06439	17.9465	3.22709	1.11517	12.0674
	35.2182	1.03449	17.216	4.9958	1.06433	12.2405
	42.6378	1.0236	16.5535	5.11045	1.03856	11.163
	37.3608	1.02841	16.0537	55.4782	1.00506	17.2244
	29.5201	1.05165	15.4954	54.1289	0.99723	16.2077
	28.3122	1.04816	14.718	48.3399	1.00822	15.3803
	27.3622	1.04509	13.9286	75.7852	1.01862	14.3617
	28.0984	1.03519	13.15	58.8723	1.0413	13.2956
	29.155	1.02325	12.2804	45.5246	1.02813	12.8178
	29.3278	1.05713	11.535	31.692	1.00846	12.2385
	27.233	1.06017	10.6513	27.3192	1.02534	12.3036
	23.126	1.0403	10.7614	12.6676	1.00868	12.7048
	12.3532	1.08117	11.4378	24.8024	1.0327	11.5375
	16.9194	1.16065	14.5667	7.55192	1.0267	10.5
	20.3941	1.15496	13.39	1.92354	0.97341	11.6167
	20.5216	1.13497	12.3	2.31301	0.97196	11.1177
	36.0878	1.09167	11.5182	10.4336	1.0303	10.7636
	28.6868	1.09518	10.5406	2.45248	1.09233	10.4
	27.5412	1.06938	9.80769	1.58301	1.09685	9.70833
	32.2658	1.07314	8.9	21.7309	1.05206	17.1162
	27.5392	1.09588	8.20667	22.2645	1.04139	16.1455
	34.7902	1.15273	7.355	21.9798	1.04445	15.2881
	27.1177	1.08301	6.2	22.0068	1.05385	14.2919
	30.2111	1.02162	5.75556	22.3318	1.02503	13.2944
	32.1455	1.06842	4.87097	21.6697	1.03937	12.395
	31.5032	1.10235	3.79524	23.0921	1.03682	11.5573
	26.6882	1.18748	2.95	22.7487	1.03389	10.5553
	25.1214	1.0843	2.2725	23.2905	1.02167	9.64865
	9.36881	1.07908	1.756	25.6849	1.04415	8.61196
	10.0171	1.16147	2.21111	23.8982	1.02438	7.65
	7.66477	1.21043	3.64762	23.5163	1.01122	7.53684
	6.43406	1.12544	2.40233
	8.88758	1.19692	16.45
	8.83183	1.20385	15.4704
	10.6327	1.32288	14.6123
	8.75381	1.23294	13.6627
	8.40392	1.18365	12.0086
	8.92242	1.22693	11.8755
	8.12634	1.2097	10.7721
	9.59372	1.18341	9.85067
	9.97321	1.22031	9.03333
	8.74955	1.24235	8.07403
	9.25875	1.22795	7.28142
	10.797	1.34514	6.7434
	9.33603	1.64457	6.17864
	6.41593	2.05721	5.38039
	7.00404	1.66808	4.62963
	7.21193	2.0406	4.63558
	9.87085	1.58834	4.36014
	11.4019	1.25742	3.56226
	11.757	1.54617	3.13437
	19.3095	1.10678	2.36441
	14.095	1.02708	17.595

## Sheet: Figure 4
Existing CCN concentration (cm-3)	Potential contribution of NPF to total CCN (%)
208.467	21.6288
164.069	55.3975
149.26	50.8902
90.964	37.5231
80.2363	49.7124
103.472	61.8434
229.005	63.781
356.27	13.9709
321.971	13.1772
193.629	43.0123
229.625	48.6002
288.74	17.1183
124.71	82.8599
236.874	24.4977
295.165	16.8949
287.783	12.8187
264.35	29.3156
184.085	50.1125
64.2517	22.3348
119.028	62.105
140.338	18.6771
101.245	56.6086
56.9218	69.7013
59.4497	71.3075
85.5478	78.1094
123.996	52.6269
57.2259	69.4877
102.779	42.0412
99.0002	44.2821
67.2009	55.7013
91.5525	55.3524
106.276	35.566
101.104	53.3612
83.9196	47.6983
63.9037	55.779
94.2128	61.2361
48.1028	72.1076
62.7401	27.8426
77.2504	62.7825
81.0769	57.0074
65.6306	70.2038
13.7232	90.911
11.084	94.409
121.919	53.1283
163.165	20.6608
94.7657	42.2119
80.5683	51.8371
96.649	68.8424
97.9577	56.9104
115.17	48.8467
111.069	57.0952
207.219	11.0655
124.712	58.9396
68.4744	66.086
253.896	7.63101
213.625	21.1598
85.3958	48.8734
57.6265	29.7065
52.9403	81.5951
68.3622	88.4352
136.929	49.4292
150.568	70.2727
115.308	77.0162
116.727	28.5094
149.295	72.3213
135.628	72.1054
40.5407	48.7659

## Sheet: Figure S2
UTC	Altitude (m)	Ncoarse (cm-3)	LWC (g m-3)	N>3nm (cm-3)	N>10nm (cm-3)	Stot (um2 cm-3)	fv	WV (g kg-2)	N>3nm/N>10nm
15.9003	1600	0.14344	2.30544e-05	NaN	NaN	--	--	4.12955	--
15.9006	1599	0.08752	0.000100015	NaN	NaN	--	--	4.16018	--
15.9008	1597	0.17431	0.000212533	NaN	NaN	--	--	4.12955	--
15.9011	1596	0.1815	0.000441772	NaN	NaN	--	--	4.16018	--
15.9014	1595	0.23343	0.00107	NaN	NaN	--	--	4.12955	--
15.9017	1594	1.02263e-06	0.000279488	NaN	NaN	--	--	4.12955	--
15.9019	1593	0.25784	2.66065e-05	NaN	NaN	--	--	4.12462	--
15.9022	1592	0	5.34228e-05	NaN	NaN	--	--	4.15521	--
15.9025	1591	0	5.56567e-05	NaN	NaN	--	--	4.15521	--
15.9028	1591	0.613	8.60978e-05	NaN	NaN	--	--	4.15521	--
15.9031	1590	0.29425	2.56757e-05	NaN	NaN	--	--	4.12462	--
15.9033	1590	1.75858e-05	5.45609e-05	NaN	NaN	--	--	4.12462	--
15.9036	1591	5.31604	0	NaN	NaN	--	--	4.12462	--
15.9039	1592	11.7304	0.000245479	NaN	NaN	--	--	4.15521	--
15.9042	1594	13.7227	0.000546685	NaN	NaN	--	--	4.15521	--
15.9044	1596	4.50789	5.32179e-05	NaN	NaN	--	--	4.22203	--
15.9047	1599	16.3995	0.00304	NaN	NaN	--	--	4.191	--
15.905	1602	21.6055	0.0217	NaN	NaN	--	--	4.191	--
15.9053	1604	15.533	0.0346	NaN	NaN	--	--	4.22203	--
15.9056	1607	16.7264	0.00765	NaN	NaN	--	--	4.19602	--
15.9058	1610	24.2165	0.01987	NaN	NaN	--	--	4.16516	--
15.9061	1612	24.1995	0.04805	NaN	NaN	--	--	4.22708	--
15.9064	1615	20.5938	0.06989	NaN	NaN	--	--	4.17015	--
15.9067	1618	20.9328	0.08214	NaN	NaN	--	--	4.20105	--
15.9069	1620	19.5414	0.07418	NaN	NaN	--	--	4.13945	--
15.9072	1623	12.574	0.11405	NaN	NaN	--	--	4.17015	--
15.9075	1625	9.80002	0.11647	NaN	NaN	--	--	4.20609	--
15.9078	1628	13.3157	0.09397	NaN	NaN	--	--	4.11389	--
15.9081	1630	14.8992	0.09848	NaN	NaN	--	--	4.11389	--
15.9083	1631	16.7555	0.09446	NaN	NaN	--	--	4.14442	--
15.9086	1633	18.9214	0.06842	NaN	NaN	--	--	4.1494	--
15.9089	1633	21.627	0.06487	NaN	NaN	--	--	4.11883	--
15.9092	1635	18.7103	0.0835	NaN	NaN	--	--	4.1494	--
15.9094	1635	20.8024	0.12888	NaN	NaN	--	--	4.1494	--
15.9097	1635	19.293	0.16581	NaN	NaN	--	--	4.18017	--
15.91	1635	22.2749	0.13378	NaN	NaN	--	--	4.21114	--
15.9103	1635	22.4463	0.1169	NaN	NaN	--	--	4.18017	--
15.9106	1634	24.0268	0.10029	NaN	NaN	--	--	4.21114	--
15.9108	1634	20.868	0.06861	NaN	NaN	--	--	4.18017	--
15.9111	1633	24.0858	0.07217	NaN	NaN	--	--	4.21114	--
15.9114	1633	21.8048	0.09159	NaN	NaN	--	--	4.21114	--
15.9117	1633	7.87953	0.10351	NaN	NaN	--	--	4.21114	--
15.9119	1632	12.1155	0.06803	NaN	NaN	--	--	4.1494	--
15.9122	1632	1.93428	0.04535	NaN	NaN	--	--	4.18017	--
15.9125	1632	1.54823	0.02312	NaN	NaN	--	--	4.11389	--
15.9128	1632	4.5264	0.01563	NaN	NaN	--	--	4.08356	--
15.9131	1632	18.1373	0.01046	NaN	NaN	--	--	4.11389	--
15.9133	1632	26.4173	0.00878	NaN	NaN	--	--	4.11389	--
15.9136	1632	23.133	0.00298	NaN	NaN	--	--	4.17515	--
15.9139	1632	19.9017	0.00925	NaN	NaN	--	--	4.20609	--
15.9142	1632	12.4	0.05182	NaN	NaN	--	--	4.18017	--
15.9144	1633	21.2967	0.1304	NaN	NaN	--	--	4.18017	--
15.9147	1633	15.1646	0.16375	NaN	NaN	--	--	4.1494	--
15.915	1633	14.4033	0.23686	NaN	NaN	--	--	4.18017	--
15.9153	1634	11.862	0.2859	NaN	NaN	--	--	4.1494	--
15.9156	1634	14.8139	0.20676	NaN	NaN	--	--	4.1494	--
15.9158	1634	23.2127	0.19216	NaN	NaN	--	--	4.11883	--
15.9161	1632	27.5038	0.10638	NaN	NaN	--	--	4.1494	--
15.9164	1632	27.0592	0.13223	NaN	NaN	--	--	4.18017	--
15.9167	1633	28.1315	0.07522	NaN	NaN	--	--	4.21114	--
15.9169	1633	30.1369	0.11	NaN	NaN	--	--	4.21114	--
15.9172	1634	17.5443	0.13389	NaN	NaN	--	--	4.18017	--
15.9175	1634	23.3862	0.11552	NaN	NaN	--	--	4.1494	--
15.9178	1634	24.8392	0.1082	NaN	NaN	--	--	4.18017	--
15.9181	1634	25.7237	0.12517	NaN	NaN	--	--	4.21114	--
15.9183	1634	25.6348	0.15939	NaN	NaN	--	--	4.24232	--
15.9186	1634	24.2334	0.17281	NaN	NaN	--	--	4.2737	--
15.9189	1634	24.887	0.17305	NaN	NaN	--	--	4.24232	--
15.9192	1630	25.3108	0.25537	NaN	NaN	--	--	4.2737	--
15.9194	1630	33.6301	0.28707	NaN	NaN	--	--	4.24232	--
15.9197	1630	34.9578	0.2395	NaN	NaN	--	--	4.24232	--
15.92	1630	20.1457	0.14768	NaN	NaN	--	--	4.24232	--
15.9203	1629	27.1006	0.13899	NaN	NaN	--	--	4.18017	--
15.9206	1629	27.2284	0.20247	NaN	NaN	--	--	4.21114	--
15.9208	1629	30.7276	0.24092	NaN	NaN	--	--	4.21114	--
15.9211	1628	27.8398	0.21895	NaN	NaN	--	--	4.21114	--
15.9214	1628	9.51629	0.18951	NaN	NaN	--	--	4.24232	--
15.9217	1628	15.7166	0.19165	NaN	NaN	--	--	4.18017	--
15.9219	1628	18.188	0.20438	NaN	NaN	--	--	4.11883	--
15.9222	1627	11.1547	0.21132	NaN	NaN	--	--	4.11883	--
15.9225	1627	5.98967	0.18131	NaN	NaN	--	--	4.21114	--
15.9228	1627	18.9099	0.07138	NaN	NaN	--	--	4.1494	--
15.9231	1628	15.6882	0.07666	NaN	NaN	--	--	4.1494	--
15.9233	1628	18.013	0.08618	NaN	NaN	--	--	4.21114	--
15.9236	1628	33.3525	0.05914	NaN	NaN	--	--	4.21114	--
15.9239	1629	24.1986	0.04152	NaN	NaN	--	--	4.24232	--
15.9242	1630	7.44824	0.09989	NaN	NaN	--	--	4.21114	--
15.9244	1630	15.4103	0.12974	NaN	NaN	--	--	4.18017	--
15.9247	1630	22.894	0.19449	NaN	NaN	--	--	4.18017	--
15.925	1630	23.2171	0.21774	NaN	NaN	--	--	4.24232	--
15.9253	1630	33.6674	0.09316	NaN	NaN	--	--	4.21114	--
15.9256	1629	37.2015	0.10766	NaN	NaN	--	--	4.21114	--
15.9258	1629	31.9436	0.19028	NaN	NaN	--	--	4.3053	--
15.9261	1630	16.0628	0.23523	NaN	NaN	--	--	4.2737	--
15.9264	1630	36.0416	0.34463	NaN	NaN	--	--	4.24232	--
15.9267	1630	53.6482	0.54165	NaN	NaN	--	--	4.21114	--
15.9269	1631	14.8835	0.48703	NaN	NaN	--	--	4.3371	--
15.9272	1632	8.17034	0.31138	NaN	NaN	--	--	4.53236	--
15.9275	1632	7.14088	0.34511	NaN	NaN	--	--	4.3053	--
15.9278	1632	10.6837	0.97074	NaN	NaN	--	--	4.1494	--
15.9281	1631	0.36853	0.98378	NaN	NaN	--	--	4.18017	--
15.9283	1631	0.08077	0.20935	NaN	NaN	--	--	4.11883	--
15.9286	1631	2.09035e-07	0.12154	NaN	NaN	--	--	4.08847	--
15.9289	1630	0.08109	0.1165	NaN	NaN	--	--	4.0583	--
15.9292	1631	0	0.08045	NaN	NaN	--	--	4.0583	--
15.9294	1631	0	0.000469083	NaN	NaN	--	--	4.11883	--
15.9297	1631	12.7667	9.02659e-06	NaN	NaN	--	--	4.11883	--
15.93	1631	33.2159	7.44495e-07	NaN	NaN	--	--	4.11883	--
15.9303	1632	40.9418	1.58207e-06	NaN	NaN	--	--	4.18017	--
15.9306	1632	44.9252	0	NaN	NaN	--	--	4.18017	--
15.9308	1632	44.1153	0.00424	NaN	NaN	--	--	4.24232	--
15.9311	1633	39.023	0.03315	NaN	NaN	--	--	4.2737	--
15.9314	1633	24.7226	0.10313	NaN	NaN	--	--	4.24232	--
15.9317	1633	34.4665	0.1529	NaN	NaN	--	--	4.21114	--
15.9319	1633	39.7385	0.142	NaN	NaN	--	--	4.21114	--
15.9322	1633	43.6973	0.14019	NaN	NaN	--	--	4.24232	--
15.9325	1633	45.7982	0.09788	NaN	NaN	--	--	4.24232	--
15.9328	1633	27.7998	0.09429	NaN	NaN	--	--	4.24232	--
15.9331	1633	38.5991	0.10729	NaN	NaN	--	--	4.24232	--
15.9333	1633	25.8752	0.1441	NaN	NaN	--	--	4.21114	--
15.9336	1633	33.8219	0.15073	NaN	NaN	--	--	4.18017	--
15.9339	1634	35.0708	0.15157	NaN	NaN	--	--	4.18017	--
15.9342	1634	31.0485	0.16771	NaN	NaN	--	--	4.24232	--
15.9344	1633	34.4278	0.1545	NaN	NaN	--	--	4.21114	--
15.9347	1633	12.9837	0.07602	NaN	NaN	--	--	4.18017	--
15.935	1632	0.07953	0.06174	NaN	NaN	--	--	4.1494	--
15.9353	1632	0	0.06367	NaN	NaN	--	--	4.0583	--
15.9356	1631	0	0.10285	NaN	NaN	--	--	3.91044	--
15.9358	1631	1.89391	0.11172	NaN	NaN	--	--	3.93962	--
15.9361	1631	17.2845	0.03972	NaN	NaN	--	--	4.08847	--
15.9364	1631	26.4582	2.07945e-05	NaN	NaN	--	--	4.08847	--
15.9367	1631	5.53711	0	NaN	NaN	--	--	4.18017	--
15.9369	1629	0.84859	0.00319	NaN	NaN	--	--	4.1494	--
15.9372	1630	3.93261e-06	0.03578	NaN	NaN	--	--	4.08847	--
15.9375	1630	0	0.09343	NaN	NaN	--	--	3.969	--
15.9378	1630	3.07728	0.07122	NaN	NaN	--	--	3.91044	--
15.9381	1630	8.05309	0.00804	NaN	NaN	--	--	3.969	--
15.9383	1630	7.68281	0.000528874	NaN	NaN	--	--	4.0583	--
15.9386	1630	1.74579	0	NaN	NaN	--	--	4.11883	--
15.9389	1630	0.17564	0.00321	NaN	NaN	--	--	4.11883	--
15.9392	1629	2.93679	0.01017	NaN	NaN	--	--	3.93962	--
15.9394	1629	4.28551	0.00921	NaN	NaN	--	--	3.99857	--
15.9397	1629	0.56127	0.00691	NaN	NaN	--	--	4.18017	--
15.94	1628	0.17213	0.00533	NaN	NaN	--	--	3.99857	--
15.9403	1630	7.68772	0.00697	NaN	NaN	--	--	3.99857	--
15.9406	1629	5.99548e-08	0.03857	NaN	NaN	--	--	4.0583	--
15.9408	1629	0.08747	0.05278	NaN	NaN	--	--	3.99857	--
15.9411	1628	9.12343e-09	0.00494	NaN	NaN	--	--	3.82406	--
15.9414	1628	7.34589	0.03963	NaN	NaN	--	--	3.81948	--
15.9417	1628	8.3071	0.08269	NaN	NaN	--	--	3.88146	--
15.9419	1628	0.07506	1.60359e-07	NaN	NaN	--	--	4.0235	--
15.9422	1628	1.26392e-07	3.40759e-07	NaN	NaN	--	--	4.08847	--
15.9425	1629	0	0.03317	NaN	NaN	--	--	3.93962	--
15.9428	1629	0	0.1048	NaN	NaN	--	--	3.73939	--
15.9431	1630	0	0.0729	NaN	NaN	--	--	3.79565	--
15.9433	1630	0	8.38928e-06	NaN	NaN	--	--	3.88146	--
15.9436	1631	1.25886e-07	0	NaN	NaN	--	--	3.79565	--
15.9439	1629	0.09183	0	NaN	NaN	--	--	3.71154	--
15.9442	1630	0	0	NaN	NaN	--	--	3.73939	--
15.9444	1630	0	0	NaN	NaN	--	--	3.85266	--
15.9447	1630	0	0	NaN	NaN	--	--	3.82406	--
15.945	1631	1.00301e-06	4.82967e-06	NaN	NaN	--	--	3.79565	--
15.9453	1631	0.22664	1.02629e-05	NaN	NaN	--	--	3.76743	--
15.9456	1630	8.91412e-07	0	NaN	NaN	--	--	3.71154	--
15.9458	1630	0.24517	0	NaN	NaN	--	--	3.82406	--
15.9461	1630	14.7654	0	NaN	NaN	--	--	3.99857	--
15.9464	1630	23.8495	1.95788e-05	NaN	NaN	--	--	4.18017	--
15.9467	1629	51.444	4.16052e-05	NaN	NaN	--	--	4.24232	--
15.9469	1629	8.77225	7.26625e-05	NaN	NaN	--	--	4.2737	--
15.9472	1629	31.4225	0.0154	NaN	NaN	--	--	4.2737	--
15.9475	1628	3.17574	0.082	NaN	NaN	--	--	4.21114	--
15.9478	1628	35.6163	0.20733	NaN	NaN	--	--	4.1494	--
15.9481	1628	58.7167	0.22474	NaN	NaN	--	--	4.18017	--
15.9483	1628	49.0795	0.04033	NaN	NaN	--	--	4.2737	--
15.9486	1628	50.9914	0.0583	NaN	NaN	--	--	4.3053	--
15.9489	1628	44.0123	0.05021	NaN	NaN	--	--	4.3371	--
15.9492	1628	16.7757	0.1248	NaN	NaN	--	--	4.36911	--
15.9494	1628	13.6244	0.2123	NaN	NaN	--	--	4.36911	--
15.9497	1628	49.1178	0.26572	NaN	NaN	--	--	4.2737	--
15.95	1627	57.9946	0.26141	NaN	NaN	--	--	4.3371	--
15.9503	1627	61.4425	0.23188	NaN	NaN	--	--	4.36911	--
15.9506	1628	60.4007	0.19402	NaN	NaN	--	--	4.40133	--
15.9508	1629	60.8683	0.27976	NaN	NaN	--	--	4.42845	--
15.9511	1629	54.4382	0.48274	NaN	NaN	--	--	4.43377	--
15.9514	1629	55.3574	0.39209	NaN	NaN	--	--	4.49928	--
15.9517	1629	53.209	0.4499	NaN	NaN	--	--	4.49928	--
15.9519	1629	57.4918	0.57891	NaN	NaN	--	--	4.49928	--
15.9522	1629	65.9153	0.71831	NaN	NaN	--	--	4.49928	--
15.9525	1630	65.2658	0.84371	NaN	NaN	--	--	4.56566	--
15.9528	1631	65.3418	1.05266	NaN	NaN	--	--	4.53236	--
15.9531	1631	48.8993	0.9731	NaN	NaN	--	--	4.53236	--
15.9533	1631	55.3672	0.97768	NaN	NaN	--	--	4.53236	--
15.9536	1630	46.1157	1.02788	NaN	NaN	--	--	4.49928	--
15.9539	1630	15.5609	0.95185	NaN	NaN	--	--	4.49928	--
15.9542	1628	9.66469	0.87202	NaN	NaN	--	--	4.40133	--
15.9544	1626	34.489	0.6987	NaN	NaN	--	--	4.36387	--
15.9547	1625	3.70588	0.69132	NaN	NaN	--	--	4.26858	--
15.955	1624	6.50203	0.43574	NaN	NaN	--	--	4.30013	--
15.9553	1623	14.4933	0.16778	NaN	NaN	--	--	4.20609	--
15.9556	1623	10.032	0.14946	NaN	NaN	--	--	4.23723	--
15.9558	1622	28.711	0.09735	NaN	NaN	--	--	4.23723	--
15.9561	1622	35.7406	0.03287	NaN	NaN	--	--	4.20609	--
15.9564	1622	37.617	0.09739	NaN	NaN	--	--	4.30013	--
15.9567	1622	43.4186	0.11928	NaN	NaN	--	--	4.30013	--
15.9569	1622	43.2958	0.08641	NaN	NaN	--	--	4.33189	--
15.9572	1622	55.6264	0.2287	NaN	NaN	--	--	4.33189	--
15.9575	1622	34.0686	0.25806	NaN	NaN	--	--	4.30013	--
15.9578	1623	23.9131	0.26957	NaN	NaN	--	--	4.33189	--
15.9581	1623	48.2444	0.30377	NaN	NaN	--	--	4.30013	--
15.9583	1623	17.5971	0.28945	NaN	NaN	--	--	4.30013	--
15.9586	1623	44.3021	0.25025	NaN	NaN	--	--	4.23723	--
15.9589	1624	49.6422	0.23905	NaN	NaN	--	--	4.20609	--
15.9592	1624	44.7241	0.19313	NaN	NaN	--	--	4.26858	--
15.9594	1624	32.5913	0.205	NaN	NaN	--	--	4.26858	--
15.9597	1624	0.42992	0.12082	NaN	NaN	--	--	4.30013	--
15.96	1624	0.08661	0.17034	NaN	NaN	--	--	4.20609	--
15.9603	1624	1.37657	0.19594	NaN	NaN	--	--	4.08356	--
15.9606	1624	3.07675	0.19861	NaN	NaN	--	--	4.08356	--
15.9608	1625	14.6928	0.12263	NaN	NaN	--	--	4.05343	--
15.9611	1625	16.5447	0.00136	NaN	NaN	--	--	4.14442	--
15.9614	1626	33.8597	0.000481875	NaN	NaN	--	--	4.11389	--
15.9617	1626	37.2289	0.00143	NaN	NaN	--	--	4.23723	--
15.9619	1627	30.2414	0.00538	NaN	NaN	--	--	4.2737	--
15.9622	1627	2.98835	0.02311	NaN	NaN	--	--	4.21114	--
15.9625	1627	5.87034	0.05761	NaN	NaN	--	--	4.21114	--
15.9628	1628	2.38695	0.09278	NaN	NaN	--	--	4.1494	--
15.9631	1628	48.6252	0.09391	NaN	NaN	--	--	4.1494	--
15.9633	1628	11.062	0.05678	NaN	NaN	--	--	4.21114	--
15.9636	1628	5.40244	0.00517	NaN	NaN	--	--	4.24232	--
15.9639	1628	0.32798	0.00579	NaN	NaN	--	--	4.1494	--
15.9642	1628	0.07665	0.03136	NaN	NaN	--	--	4.11883	--
15.9644	1627	0.15199	0.06491	NaN	NaN	--	--	4.02834	--
15.9647	1627	0	0.00497	NaN	NaN	--	--	3.99857	--
15.965	1627	0	0.00263	NaN	NaN	--	--	3.93962	--
15.9653	1627	5.59311e-08	4.32407e-05	NaN	NaN	--	--	3.93962	--
15.9656	1627	0.07507	2.47406e-05	NaN	NaN	--	--	3.93962	--
15.9658	1627	3.35612e-09	9.97623e-06	NaN	NaN	--	--	3.93962	--
15.9661	1626	0	0	NaN	NaN	--	--	3.9349	--
15.9664	1626	0	0	NaN	NaN	--	--	3.90575	--
15.9667	1626	0	1.3763e-07	NaN	NaN	--	--	3.90575	--
15.9669	1626	0	2.92461e-07	NaN	NaN	--	--	3.93962	--
15.9672	1626	0.07501	0	NaN	NaN	--	--	3.9349	--
15.9675	1626	0.14888	0	NaN	NaN	--	--	3.91044	--
15.9678	1626	1.6572e-07	0	NaN	NaN	--	--	3.90575	--
15.9681	1627	0.07464	0	NaN	NaN	--	--	3.8768	--
15.9683	1627	2.14552e-07	1.94369e-06	NaN	NaN	--	--	3.84804	--
15.9686	1627	0.14998	1.7207e-05	NaN	NaN	--	--	3.8768	--
15.9689	1628	0.17145	2.77881e-05	NaN	NaN	--	--	3.91044	--
15.9692	1627	0.07491	3.9256e-06	NaN	NaN	--	--	3.90575	--
15.9694	1628	0.15373	8.34203e-06	NaN	NaN	--	--	3.9349	--
15.9697	1628	0.07482	5.88749e-06	NaN	NaN	--	--	3.90575	--
15.97	1628	0.14957	2.38482e-05	NaN	NaN	--	--	3.9349	--
15.9703	1628	0	2.60333e-05	NaN	NaN	--	--	3.9349	--
15.9706	1627	0	2.334e-05	NaN	NaN	--	--	3.9349	--
15.9708	1627	0	5.00406e-05	NaN	NaN	--	--	3.90575	--
15.9711	1627	0	3.27061e-05	NaN	NaN	--	--	3.9349	--
15.9714	1626	0.15292	2.79175e-05	NaN	NaN	--	--	3.90575	--
15.9717	1626	0.07415	0	NaN	NaN	--	--	3.8768	--
15.9719	1626	0.09274	0	NaN	NaN	--	--	3.8768	--
15.9722	1626	3.8005e-07	0	NaN	NaN	--	--	3.84804	--
15.9725	1626	0.0745	2.68335e-06	NaN	NaN	--	--	3.84804	--
15.9728	1626	0.14829	6.38297e-06	NaN	NaN	--	--	3.8768	--
15.9731	1626	0.14928	3.85004e-06	NaN	NaN	--	--	3.99377	--
15.9733	1626	0.27865	5.10693e-06	NaN	NaN	--	--	3.99377	--
15.9736	1626	2.90661e-07	9.16892e-06	NaN	NaN	--	--	3.96424	--
15.9739	1626	4.19812e-07	3.77348e-05	NaN	NaN	--	--	3.96424	--
15.9742	1626	0.1169	4.3394e-05	NaN	NaN	--	--	3.99377	--
15.9744	1626	3.9319e-07	2.60445e-05	NaN	NaN	--	--	4.0235	--
15.9747	1627	0.14035	3.45224e-05	NaN	NaN	--	--	3.99377	--
15.975	1627	0.07408	0	NaN	NaN	--	--	3.96424	--
15.9753	1627	0.14858	1.07332e-06	NaN	NaN	--	--	3.96424	--
15.9756	1627	0.07778	2.28082e-06	NaN	NaN	--	--	3.9349	--
15.9758	1628	3.26821e-07	1.72739e-05	NaN	NaN	--	--	3.96424	--
15.9761	1628	0	4.06038e-05	NaN	NaN	--	--	3.969	--
15.9764	1628	0	1.28688e-05	NaN	NaN	--	--	3.969	--
15.9767	1628	0	1.38429e-05	NaN	NaN	--	--	3.969	--
15.9769	1628	0.1482	8.69242e-06	NaN	NaN	--	--	3.99377	--
15.9772	1628	0.09856	0	NaN	NaN	--	--	3.969	--
15.9775	1628	0.07463	0	NaN	NaN	--	--	3.96424	--
15.9778	1628	1.44564e-07	0	NaN	NaN	--	--	3.96424	--
15.9781	1627	2.06287e-07	4.03312e-06	NaN	NaN	--	--	3.96424	--
15.9783	1627	0.07648	1.3754e-05	NaN	NaN	--	--	3.99377	--
15.9786	1627	3.01977e-07	2.02003e-05	NaN	NaN	--	--	3.9349	--
15.9789	1627	0.15832	1.95178e-05	NaN	NaN	--	--	3.9349	--
15.9792	1627	0.15236	0	NaN	NaN	--	--	3.9349	--
15.9794	1627	0.22401	4.02263e-06	NaN	NaN	--	--	3.96424	--
15.9797	1627	4.89156e-08	8.54821e-06	NaN	NaN	--	--	3.90575	--
15.98	1627	0.14921	4.89038e-06	NaN	NaN	--	--	3.90575	--
15.9803	1627	0.18266	1.30655e-05	NaN	NaN	--	--	3.8768	--
15.9806	1627	1.5429e-06	1.42216e-05	NaN	NaN	--	--	3.90575	--
15.9808	1627	0.36979	1.8148e-05	NaN	NaN	--	--	3.90575	--
15.9811	1627	0	2.06413e-05	NaN	NaN	--	--	3.90575	--
15.9814	1627	0	4.55394e-05	NaN	NaN	--	--	3.8768	--
15.9817	1627	0.07568	3.56387e-06	NaN	NaN	--	--	3.90575	--
15.9819	1627	0.07363	1.37215e-05	NaN	NaN	--	--	3.90575	--
15.9822	1627	2.64774e-07	2.91583e-05	NaN	NaN	--	--	3.8768	--
15.9825	1627	0.14685	0	NaN	NaN	--	--	3.8768	--
15.9828	1627	1.45731	9.3146e-06	NaN	NaN	--	--	3.84804	--
15.9831	1627	10.1552	2.17016e-05	NaN	NaN	--	--	3.7911	--
15.9833	1627	6.11775	4.05462e-06	NaN	NaN	--	--	3.8768	--
15.9836	1627	11.9831	1.65873e-05	NaN	NaN	--	--	4.0235	--
15.9839	1627	3.02876	0.00312	NaN	NaN	--	--	4.20609	--
15.9842	1627	28.2115	0.03755	NaN	NaN	--	--	3.96424	--
15.9844	1626	21.4726	0.08836	NaN	NaN	--	--	3.99377	--
15.9847	1625	39.3342	0.09144	NaN	NaN	--	--	4.14442	--
15.985	1624	38.4408	0.0982	NaN	NaN	--	--	4.23723	--
15.9853	1623	14.3753	0.13552	NaN	NaN	--	--	4.20609	--
15.9856	1622	56.8809	0.35403	NaN	NaN	--	--	4.33189	--
15.9858	1621	16.8056	0.37702	NaN	NaN	--	--	4.23723	--
15.9861	1620	3.27668	0.62586	NaN	NaN	--	--	4.33189	--
15.9864	1620	0.07416	0.56187	NaN	NaN	--	--	4.11389	--
15.9867	1620	0.17626	0.40033	NaN	NaN	--	--	3.8768	--
15.9869	1621	1.19492	0.65818	NaN	NaN	--	--	3.81948	--
15.9872	1622	3.09984	0.17699	NaN	NaN	--	--	3.96424	--
15.9875	1624	37.6248	0.01533	NaN	NaN	--	--	4.14442	--
15.9878	1625	0.67312	0.000113424	NaN	NaN	--	--	4.05343	--
15.9881	1626	4.47879	0.00119	NaN	NaN	--	--	4.23723	--
15.9883	1627	10.7412	0.01835	NaN	NaN	--	--	4.05343	--
15.9886	1628	4.87977	0.14765	NaN	NaN	--	--	4.0235	--
15.9889	1628	9.68669	0.24272	NaN	NaN	--	--	4.14442	--
15.9892	1628	22.7446	0.01071	NaN	NaN	--	--	4.05343	--
15.9894	1628	8.63189	0.03656	NaN	NaN	--	--	4.1494	--
15.9897	1628	2.7238	0.06615	NaN	NaN	--	--	4.24232	--
15.99	1628	0.52118	0.06378	NaN	NaN	--	--	4.11883	--
15.9903	1628	3.73931	0.17659	NaN	NaN	--	--	4.08356	--
15.9906	1627	0.1568	0.24035	NaN	NaN	--	--	4.11389	--
15.9908	1627	3.41215e-07	0.08638	NaN	NaN	--	--	4.05343	--
15.9911	1627	0.07339	0.00701	NaN	NaN	--	--	3.81948	--
15.9914	1627	0	0.000822151	NaN	NaN	--	--	3.65202	--
15.9917	1627	0	0.00136	NaN	NaN	--	--	3.65202	--
15.9919	1626	0	2.92665e-05	NaN	NaN	--	--	3.62476	--
15.9922	1626	0	1.64452e-05	NaN	NaN	--	--	3.65202	--
15.9925	1626	0	3.49463e-05	393.918	193.56	--	96.9786	3.67946	1.65808
15.9928	1626	0	0	405.095	192.164	--	97.0802	3.54406	1.71314
15.9931	1626	0	0	413.015	194.146	--	97.3977	3.38747	1.87793
15.9933	1627	0	0	423.861	194.156	17.1122	97.6208	3.33667	1.8139
15.9936	1627	0.07717	0	442.48	202.004	13.42	97.4887	3.38747	1.80025
15.9939	1628	3.64546e-07	0	466.027	212.388	10.9367	97.1747	3.43897	1.89268
15.9942	1628	0	0	499.825	221.856	8.67751	96.9067	3.38747	1.75711
15.9944	1628	3.32399e-07	0	541.056	221.936	6.89516	96.787	3.36199	1.88039
15.9947	1628	0.07314	4.05897e-06	568.57	223.382	8.76459	96.5472	3.36199	2.04362
15.995	1628	0	8.62528e-06	581.801	216.45	12.4738	96.4299	3.36602	2.67403
15.9953	1628	0	0	579.8	208.784	4.54583	96.2046	3.31153	2.39867
15.9956	1627	0.07341	0	576.465	200.33	2.14178	95.9517	3.31153	2.3349
15.9958	1627	1.80488e-07	1.89519e-06	564.745	202.648	4.05646	95.4028	3.28655	2.18599
15.9961	1627	0	4.02729e-06	576.022	229.178	6.35588	96.5472	3.26174	2.41166
15.9964	1626	0	0	617.127	334.492	2.82706	96.4299	3.33667	2.28911
15.9967	1625	0	1.90222e-06	844.23	621.736	3.32688	96.2046	3.38747	1.58223
15.9969	1625	0	4.04223e-06	NaN	NaN	--	--	3.31153	0.88009
15.9972	1624	8.67103e-08	0	NaN	NaN	--	--	3.21263	0.8525
15.9975	1624	0.14547	0	NaN	NaN	--	--	3.11639	1.38921
15.9978	1624	2.81806e-08	0	NaN	NaN	--	--	3.09274	3.58768
15.9981	1623	0	0	NaN	NaN	--	--	3.06924	--
15.9983	1623	0	0	NaN	NaN	--	--	2.95415	1.30591
15.9986	1623	0	3.95902e-06	NaN	NaN	--	--	2.90921	2.49485
15.9989	1623	0	8.41285e-06	NaN	NaN	--	--	2.88697	--
15.9992	1623	0	0	NaN	NaN	--	--	2.86488	2.58104
15.9994	1623	0	0	NaN	NaN	--	--	2.75669	2.26775
15.9997	1623	1.51224e-07	0	908.986	322.966	0.04972	96.9786	2.71444	2.2781
16	1623	0.07301	0	870.477	319.706	1.01839	97.0802	2.73549	2.34228
16.0003	1622	0	0	845.2	313.36	1.08959	97.3977	2.88697	2.24832
16.0006	1622	0	0	807.284	307.314	1.26765	97.6208	3.04591	2.21095
16.0008	1622	0	0	764.203	296.218	0.70076	97.4887	3.21263	2.15315
16.0011	1621	0	3.83993e-06	708.334	285.816	6.86967	97.1747	3.11639	1.97074
16.0014	1620	0	8.15999e-06	662.877	282.454	7.12234	96.9067	3.06924	2.14757
16.0017	1622	0	0	646.014	287.714	1.15919	96.787	3.04591	1.82494
16.0019	1622	0	0	667.14	294.696	0.758	96.5472	3.04227	1.70863
16.0022	1621	0.07278	0	703.117	294.56	1.06304	96.4299	3.08904	1.75341
16.0025	1621	0.0729	0	736.99	286.716	0.0299	96.2046	3.08904	2.02993
16.0028	1621	0.07287	0	736.967	271.184	0.03288	96.9786	3.11266	2.74396
16.0031	1621	1.94364e-07	0	728.527	255.6	0.90268	97.0802	3.08904	2.73233
16.0033	1621	0	1.88594e-06	696.932	240.808	2.21652	97.3977	3.11266	2.29687
16.0036	1622	0	7.84199e-06	656.282	238.29	8.41076	97.6208	3.11266	2.17701
16.0039	1623	0	8.81718e-06	621.058	239.15	8.1896	97.4887	3.11639	2.10362
16.0042	1623	0	1.42174e-06	614.905	245.266	3.2261	97.1747	3.04591	2.18499
16.0044	1624	2.85155e-08	0	609.242	251.944	5.07652	96.9067	3.04591	2.06832
16.0047	1625	0.0736	0	607.07	256.08	0.00384	96.787	3.02273	1.92233
16.005	1626	0.08794	0	606.407	264.018	0.02866	96.5472	2.99972	1.82418
16.0053	1626	0	0	614.43	270.764	2.12604	96.4299	2.90921	1.91012
16.0056	1627	0	0	617.827	274.978	2.53446e-06	96.2046	2.93161	1.86642
16.0058	1628	0	3.87114e-06	619.652	279.46	3.3803	95.9517	2.93161	1.93496
16.0061	1628	0	9.03356e-06	625.708	289.304	8.49817	95.4028	2.88697	1.82722
16.0064	1628	0	1.71584e-06	652.021	305.472	3.18782	96.5472	2.86488	1.7115
16.0067	1628	0	0	692.388	340.79	0.58736	96.4299	2.86488	1.69572
16.0069	1628	0	0	863.472	440.888	1.03525	96.2046	2.84294	1.75241
16.0072	1628	0	0	NaN	NaN	--	--	2.84294	--
16.0075	1628	0	0	NaN	NaN	--	--	2.86488	--
16.0078	1628	0	0	NaN	NaN	--	--	2.95415	--
16.0081	1629	4.20105e-08	0	NaN	NaN	--	--	2.99972	--
16.0083	1629	0.14838	0	NaN	NaN	--	--	2.99972	--
16.0086	1629	7.51756e-08	0	NaN	NaN	--	--	2.95415	--
16.0089	1629	0.0743	0	--	--	--	--	2.95415	--
16.0092	1630	9.63282e-08	0	NaN	NaN	--	--	2.97686	--
16.0094	1630	0	5.82457e-06	NaN	NaN	--	--	3.04591	--
16.0097	1631	0	1.23771e-05	NaN	NaN	--	--	2.97686	--
16.01	1632	0.07471	3.90807e-06	NaN	NaN	--	--	2.78136	--
16.0103	1633	2.14857e-07	8.30462e-06	NaN	NaN	--	--	2.61448	--
16.0106	1634	0.07497	0	NaN	NaN	--	--	2.45662	--
16.0108	1636	2.74803e-07	0	NaN	NaN	--	--	2.36235	--
16.0111	1637	7.24062e-08	1.93593e-06	NaN	NaN	--	--	2.41852	--
16.0114	1638	0.07476	4.11387e-06	NaN	NaN	--	--	2.45662	--
16.0117	1638	0	9.22655e-06	NaN	NaN	--	--	2.53445	--
16.0119	1639	0	1.96063e-05	NaN	NaN	--	--	2.65534	--
16.0122	1636	0	0	NaN	NaN	--	--	2.80287	--
16.0125	1637	0	1.93716e-06	NaN	NaN	--	--	2.9577	--
16.0128	1637	0	4.11643e-06	1112.62	342.92	4.78103	96.9786	3.12013	2.69032
16.0131	1637	0.07494	0	1049.43	364.716	8.98661e-08	97.0802	3.26566	2.37844
16.0133	1637	1.64146e-07	0	1169.14	406.828	0.02779	97.3977	3.44309	2.15915
16.0136	1637	0	0	1299.05	445.938	0.0316	97.6208	3.29049	2.39803
16.0139	1637	0	0	1412.64	468.688	0.03697	97.4887	3.09644	2.47585
16.0142	1637	0	6.88038e-07	1450.81	454.728	1.13811	97.1747	2.93512	2.72374
16.0144	1636	0	1.46208e-06	1424.5	441.544	2.43528	96.9067	2.98043	2.83897
16.0147	1636	0	0	1411.93	422.766	0.10866	96.787	2.84635	2.92452
16.015	1636	0	0	1377.21	404.032	0.05083	96.5472	2.89043	2.51186
16.0153	1635	0	0	1309.61	389.868	1.58186	96.4299	3.02636	2.93901
16.0156	1635	0	0	1250.55	372.296	0.0123	96.2046	2.93512	3.02995
16.0158	1635	0	0	1203.73	353.214	0.52036	95.9517	3.00331	2.62076
16.0161	1635	0	0	1109.82	340.302	0.64337	95.4028	2.9577	2.95881
16.0164	1635	0	0	1038.21	342.208	9.65942e-07	96.9786	2.9127	2.64682
16.0167	1635	0	0	1007.82	343.472	3.15901	97.0802	2.9127	2.3175
16.0169	1635	0	0	1003.32	354.176	7.24925e-06	97.3977	2.7177	2.14618
16.0172	1635	0	0	999.32	362.35	0.0278	97.6208	2.57419	2.23978
16.0175	1635	0	0	1010.72	356.81	1.5364	97.4887	2.61448	2.48063
16.0178	1636	0	0	962.784	324.648	0.02779	97.1747	2.59427	2.3103
16.0181	1636	0	0	863.633	288.92	0.02779	96.9067	2.49527	2.69409
16.0183	1636	0	0	754.63	258.626	0.02779	96.787	2.51479	2.84031
16.0186	1636	0	0	665.017	224.28	0.02779	96.5472	2.47588	2.17379
16.0189	1636	0	0	556.826	199.286	0.73021	96.4299	2.55425	2.12229
16.0192	1638	0.07494	0	497.821	192.552	0.02943	96.2046	2.69677	2.4275
16.0194	1638	6.14187e-08	0	479.38	191.504	0.00394	95.9517	2.69677	2.02919
16.0197	1638	0	0	452.743	194.74	2.67403	95.4028	2.61448	1.98576
16.02	1638	0	0	438.168	213.7	1.51718	96.9786	2.55425	1.83276
16.0203	1638	0.07485	1.37392e-07	494.822	241.282	2.14486	97.0802	2.59427	1.5041
16.0206	1638	1.79568e-07	2.91957e-07	554.823	261.002	1.18094	97.3977	2.61448	1.4385
16.0208	1637	0.07504	0	608.078	273.342	0.00757	97.6208	2.63484	1.88772
16.0211	1637	2.3929e-07	0	649.685	276.458	0.06086	97.4887	2.63484	2.18333
16.0214	1636	0	3.93666e-06	679.933	268.196	3.44001	97.1747	2.67598	2.2618
16.0217	1636	0	8.36541e-06	673.142	261.718	8.62559	96.9067	2.69677	2.10223
16.0219	1636	0	6.88982e-07	667.965	260.2	1.61544	96.787	2.59427	2.17218
16.0222	1635	0	1.46409e-06	672.152	260.944	4.2344	96.9786	2.65534	2.00623
16.0225	1635	0	0	682.163	261.112	0.04573	97.0802	2.65534	2.16459
16.0228	1635	0	0	672.558	255.444	0.8324	97.3977	2.65534	2.2969
16.0231	1635	0	0	660.37	249.766	0.86681	97.6208	2.67598	2.26107
16.0233	1636	0	0	656.87	250.164	0.02843	97.4887	2.65534	2.26814
16.0236	1636	0	0	656.745	253.51	5.57263	97.1747	2.65534	2.03104
16.0239	1636	0	0	651.06	253.766	0.04296	96.9067	2.69677	2.09432
16.0242	1636	0	0	647.755	250.94	0.00854	96.787	2.67598	2.15479
16.0244	1636	0	0	641.632	247.606	0.05751	96.9786	2.63484	2.15592
16.0247	1636	0	0	634.097	250.33	1.06304	97.0802	2.63484	2.35505
16.025	1636	0	0	634.827	253.764	1.00692	97.3977	2.63484	2.067
16.0253	1635	0	0	654.662	265.108	0.0278	97.6208	2.63484	1.88214
16.0256	1635	4.14724e-08	0	690.617	291.412	0.39291	97.4887	2.63484	2.0382
16.0258	1635	0.07522	0	722.124	310.846	0.02779	97.1747	2.59427	2.02785
16.0261	1635	1.79337e-08	0	737.858	316.826	6.62596e-09	96.9067	2.61448	1.88721
16.0264	1635	3.30585e-07	0	744.021	322.108	0.30298	96.787	2.63484	1.85571
16.0267	1635	0.0752	0	735.743	325.188	0.02779	96.5472	2.65534	1.91185
16.0269	1635	2.71941e-07	3.95628e-06	708.864	318.872	3.45404	96.4299	2.69677	1.94958
16.0272	1635	0.07541	8.40703e-06	681.815	311.312	8.5995	96.2046	2.80287	1.82556
16.0275	1635	0	0	660.653	306.264	1.03471	95.9517	2.84635	1.71831
16.0278	1635	0	1.37873e-07	638.98	299.3	0.41776	96.9786	2.89043	1.70969
16.0281	1635	0	2.92983e-07	635.095	289.61	2.39287	97.0802	2.86831	1.7728
16.0283	1635	0	6.9239e-07	660.068	283.834	1.13067	97.3977	2.75999	1.87031
16.0286	1635	0	1.47134e-06	695.023	284.862	3.46574	97.6208	2.78136	2.08695
16.0289	1635	0	0	724.64	285.186	0.58736	97.4887	2.80287	2.26449
16.0292	1635	3.35965e-08	0	744.591	287.274	1.67038	97.1747	2.78136	2.17113
16.0294	1635	0.07515	0	754.205	293.294	1.20074	96.9067	2.78136	2.19031
16.0297	1634	2.5757e-08	0	763.915	297.47	4.11526e-07	96.787	2.78136	2.08719
16.03	1634	0.07508	0	778.884	297.384	1.40805	96.5472	2.75999	2.0127
16.0303	1634	8.50285e-08	0	789.848	302.668	0.27519	96.4299	2.80287	2.24192
16.0306	1634	0	1.94746e-06	802.21	303.856	2.97893	96.2046	2.80287	2.38488
16.0308	1634	0	4.13831e-06	816.315	303.564	4.8063	95.9517	2.80287	2.15165
16.0311	1634	0	6.89369e-07	822.21	310.32	1.15353	95.4028	2.84635	2.2179
16.0314	1635	0	1.4649e-06	835.066	319.654	3.03399	96.5472	2.86831	2.21496
16.0317	1635	0	0	866.271	356.348	0.02779	96.4299	2.84635	2.08964
16.0319	1635	0	0	1010.75	508.874	0.02779	96.2046	2.82454	2.21647
16.0322	1635	8.51287e-08	0	NaN	NaN	--	--	2.82454	--
16.0325	1636	0.07517	0	NaN	NaN	--	--	2.80287	--
16.0328	1636	0	0	NaN	NaN	--	--	2.80287	--
16.0331	1636	0	0	NaN	NaN	--	--	2.80287	--
16.0333	1636	0	0	NaN	NaN	--	--	2.80287	--
16.0336	1636	0.07563	1.9479e-06	NaN	NaN	--	--	3.04956	--
16.0339	1636	9.35419e-08	4.13923e-06	NaN	NaN	--	--	2.86831	--
16.0342	1636	0	0	NaN	NaN	--	--	2.78136	--
16.0344	1637	0	0	NaN	NaN	--	--	2.80287	--
16.0347	1637	0	6.94427e-07	NaN	NaN	--	--	2.93512	--
16.035	1637	0	1.47565e-06	NaN	NaN	--	--	3.04956	--
16.0353	1637	1.37391e-07	0	NaN	NaN	--	--	3.19215	--
16.0356	1638	0.07557	0	NaN	NaN	--	--	3.26566	--
16.0358	1638	0	0	NaN	NaN	--	--	3.24099	--
16.0361	1638	0	0	NaN	NaN	--	--	3.16798	--
16.0364	1638	0	0	NaN	NaN	--	--	3.16798	--
16.0367	1639	0	1.95839e-06	NaN	NaN	--	--	3.21649	--
16.0369	1639	0	4.16153e-06	NaN	NaN	--	--	3.14397	--
16.0372	1639	0	0	NaN	NaN	--	--	3.04956	--
16.0375	1639	0	0	NaN	NaN	--	--	2.98043	--
16.0378	1639	0	0	1333.65	437.65	0.44849	96.9786	2.73877	2.4642
16.0381	1640	0	0	1201.14	382.074	1.92931	97.0802	2.89043	2.94749
16.0383	1640	0.07472	0	1113.89	343.63	0	97.3977	3.04956	3.18048
16.0386	1640	2.18238e-07	0	1031.47	312.006	0	97.6208	3.24488	2.5026
16.0389	1640	1.69746e-07	0	1020.58	325.456	4.69549e-06	97.4887	3.07661	2.59254
16.0392	1637	0.09906	0	1086.24	359.646	2.74006	97.1747	2.91619	2.58899
16.0394	1637	0	1.93629e-06	1173.78	381.162	2.26363	96.9067	2.78136	2.38594
16.0397	1637	0	4.11463e-06	1150.59	386.96	4.75117	96.787	2.67598	2.53955
16.04	1636	0	0	1094.87	379.798	0.86683	96.5472	2.73877	2.7679
16.0403	1636	0	1.81606e-07	1031.19	361.072	0.51366	96.4299	2.73877	2.1005
16.0406	1636	0	3.85907e-07	941.786	349.818	2.01393	96.2046	2.7177	2.1723
16.0408	1636	0.07418	0	916.351	395.102	0.11117	95.9517	2.69677	2.26267
16.0411	1636	1.07225e-07	0	1084.73	495.05	0.86683	95.4028	2.65534	1.91068
16.0414	1636	2.35512e-07	0	1282.38	636.808	0.02779	94.6085	2.67598	1.51847
16.0417	1636	0.07385	0	1481.96	760.376	0.02779	96.9786	2.7177	1.69041
16.0419	1636	0	1.9223e-06	1610.9	782.944	2.24748	97.0802	2.73877	1.48594
16.0422	1636	0	4.08489e-06	1541.21	726.93	4.74461	97.3977	2.78136	1.67147
16.0425	1636	0	0	1329.53	615.856	0.02779	97.6208	2.80287	2.58359
16.0428	1637	0	1.91377e-06	1097.89	464.404	2.94004	97.4887	3.09644	1.95886
16.0431	1637	0	4.06681e-06	859.436	329.322	4.72374	97.1747	2.9127	1.88389
16.0433	1636	0	0	709.8	290.34	1.27966e-07	96.9067	2.69677	2.04537
16.0436	1636	0	0	721.033	288.99	0.02779	96.9786	2.84635	2.15047
16.0439	1635	0	0	746.147	297.246	0.02781	97.0802	3.00331	2.15994
16.0442	1634	0	0	781.034	304.466	3.12565	97.3977	2.9127	2.15922
16.0444	1633	0	0	806.81	313.438	1.09967	97.6208	2.75999	1.96415
16.0447	1632	0	0	841.177	318.216	2.29828	97.4887	2.61448	2.26733
16.045	1631	0	0	849.224	306.732	4.69126e-06	97.1747	2.59427	2.18385
16.0453	1630	0	0	831.437	285.172	1.52089	96.9067	2.7177	2.45834
16.0456	1629	0.07386	0	780.587	271.146	0.48564	96.787	2.86831	2.8096
16.0458	1628	2.31118e-07	0	763.51	268.614	1.0566	96.5472	3.02636	2.57042
16.0461	1628	0	0	778.287	274.648	0	96.4299	2.88697	2.05764
16.0464	1627	0	0	824.73	296.006	0	96.2046	2.77803	2.04565
16.0467	1627	5.24229e-08	6.78127e-07	876.162	310.98	2.67157	95.9517	2.84294	2.42097
16.0469	1627	0.07329	1.44103e-06	907.99	310.716	2.38098	95.4028	2.84294	2.50436
16.0472	1627	5.46032e-09	0	910.457	315.68	1.06305	96.5472	2.79952	2.64281
16.0475	1627	0	0	922.637	331.43	1.38026	96.4299	2.90921	2.59726
16.0478	1627	0	0	992.687	389.974	0.08338	96.2046	2.95415	1.92642
16.0481	1627	0	6.72946e-07	1196.34	554.726	2.18194	--	2.97686	--
16.0483	1628	0	1.43e-06	NaN	NaN	--	--	2.9577	--
16.0486	1628	0	0	NaN	NaN	--	--	2.98043	--
16.0489	1629	0	0	NaN	NaN	--	--	2.9577	--
16.0492	1630	0	0	NaN	NaN	--	--	2.93512	--
16.0494	1630	0	0	NaN	NaN	--	--	2.9127	--
16.0497	1631	0	0	NaN	NaN	--	--	2.93512	--
16.05	1631	0	0	NaN	NaN	--	--	2.80287	--
16.0503	1632	0	0	NaN	NaN	--	--	2.80287	--
16.0506	1632	0	0	NaN	NaN	--	--	2.9127	--
16.0508	1632	0.07311	0	NaN	NaN	--	--	2.9577	--
16.0511	1632	0	0	NaN	NaN	--	--	2.9127	--
16.0514	1632	0	0	NaN	NaN	--	--	2.98043	--
16.0517	1632	0	0	NaN	NaN	--	--	3.02636	--
16.0519	1632	0	3.84528e-06	NaN	NaN	--	--	3.04956	--
16.0522	1632	0.07314	8.17124e-06	NaN	NaN	--	--	3.02636	--
16.0525	1632	1.86376e-07	0	NaN	NaN	--	--	3.04956	--
16.0528	1631	0.07307	0	NaN	NaN	--	--	3.04956	--
16.0531	1631	2.43889e-07	0	NaN	NaN	--	--	3.09644	--
16.0533	1631	0	3.84698e-06	NaN	NaN	--	--	3.09644	--
16.0536	1630	0	8.17486e-06	NaN	NaN	--	--	3.14397	--
16.0539	1630	0.07294	6.70874e-07	NaN	NaN	--	--	3.19215	--
16.0542	1630	0.07291	1.42561e-06	NaN	NaN	--	--	3.19215	--
16.0544	1629	0.07295	0	NaN	NaN	--	--	3.21649	--
16.0547	1629	0.07296	0	NaN	NaN	--	--	3.24099	--
16.055	1629	7.82732e-08	6.69676e-07	NaN	NaN	--	--	3.24099	--
16.0553	1628	0	5.25793e-06	NaN	NaN	--	--	3.26566	--
16.0556	1628	0	8.81882e-06	NaN	NaN	--	--	3.26566	--
16.0558	1628	0	2.09315e-06	1079	338.904	3.80396	96.9786	3.26566	2.78934
16.0561	1627	0	1.42343e-06	851.857	275.966	2.32446	97.0802	3.26174	2.54942
16.0564	1627	1.46049e-07	0	783.853	258.906	0.02779	97.3977	3.26174	2.44204
16.0567	1627	0.07369	0	744.98	252.808	0.02779	97.6208	3.26174	2.43585
16.0569	1627	3.87767e-07	0	717.64	248.43	0.95931	97.4887	3.28655	2.36374
16.0572	1627	0.32528	0	702.197	243.848	1.38113	97.1747	3.28655	2.47182
16.0575	1627	0.20682	0	710.02	245.702	0.37308	96.9067	3.31153	2.32036
16.0578	1627	0.07648	6.76605e-07	736.697	249.592	1.99951	96.787	3.38747	2.40872
16.0581	1627	2.96301e-08	1.43781e-06	747.346	250.746	2.40352	96.5472	3.51752	2.47596
16.0583	1626	3.10539e-07	1.71084e-05	737.453	245.92	--	96.4299	3.67946	2.6242
16.0586	1626	0.07312	8.2698e-05	713.967	238.292	--	96.2046	3.84804	2.59322
16.0589	1626	0.23179	0.000100461	NaN	NaN	--	--	4.0235	--
16.0592	1626	0.10314	4.21133e-06	NaN	NaN	--	--	3.9349	--
16.0594	1626	0.08653	0	NaN	NaN	--	--	3.90575	--
16.0597	1626	0.50893	1.8948e-06	NaN	NaN	--	--	3.9349	--
16.06	1627	4.1071	2.12937e-05	NaN	NaN	--	--	3.96424	--
16.0603	1627	0.07263	4.93869e-05	NaN	NaN	--	--	3.90575	--
16.0606	1628	4.87649e-06	3.15262e-05	NaN	NaN	--	--	3.73491	--
16.0608	1628	4.48295	0.000164696	NaN	NaN	--	--	3.54831	--
16.0611	1628	7.38527	0.01299	NaN	NaN	--	--	3.54831	--
16.0614	1629	2.01687	0.02692	NaN	NaN	--	--	3.71154	--
16.0617	1629	1.04014	8.11535e-06	NaN	NaN	--	--	3.88146	--
16.0619	1630	0.32145	0.01219	NaN	NaN	--	--	4.08847	--
16.0622	1631	22.1528	0.04681	NaN	NaN	--	--	4.21114	--
16.0625	1631	18.1094	0.05245	NaN	NaN	--	--	3.99857	--
16.0628	1631	13.2067	0.01879	NaN	NaN	--	--	4.08847	--
16.0631	1631	9.91281	0.0038	NaN	NaN	--	--	4.2737	--
16.0633	1630	58.8812	0.07762	NaN	NaN	--	--	4.21114	--
16.0636	1630	48.4069	0.21364	NaN	NaN	--	--	4.21114	--
16.0639	1629	17.1669	0.14991	NaN	NaN	--	--	4.40133	--
16.0642	1629	4.95734	0.13297	NaN	NaN	--	--	4.36911	--
16.0644	1628	1.89084	0.36859	NaN	NaN	--	--	4.18017	--
16.0647	1627	2.79303	0.76573	NaN	NaN	--	--	4.14442	--
16.065	1627	13.827	0.33703	NaN	NaN	--	--	4.0235	--
16.0653	1626	20.6008	0.09541	NaN	NaN	--	--	4.08356	--
16.0656	1625	20.3878	0.03009	NaN	NaN	--	--	4.20609	--
16.0658	1624	5.68051	0.01189	NaN	NaN	--	--	4.23723	--
16.0661	1623	9.93361	0.05256	NaN	NaN	--	--	4.11389	--
16.0664	1622	1.27781	0.16605	NaN	NaN	--	--	4.11389	--
16.0667	1622	0.14807	0.25626	NaN	NaN	--	--	3.99377	--
16.0669	1621	0.07444	0.20866	NaN	NaN	--	--	3.8768	--
16.0672	1621	0	0.08295	NaN	NaN	--	--	3.73491	--
16.0675	1622	0	0.09358	NaN	NaN	--	--	3.70709	--
16.0678	1622	0	0.00298	NaN	NaN	--	--	3.7911	--
16.0681	1623	0	2.14915e-05	NaN	NaN	--	--	3.76291	--
16.0683	1624	4.00019e-08	1.45241e-06	NaN	NaN	--	--	3.7911	--
16.0686	1625	0.44738	0	NaN	NaN	--	--	3.81948	--
16.0689	1625	3.13327e-07	0	NaN	NaN	--	--	3.84804	--
16.0692	1626	0.08358	0	NaN	NaN	--	--	3.8768	--
16.0694	1627	1.24548e-07	0	NaN	NaN	--	--	3.90575	--
16.0697	1627	0	1.15931e-05	NaN	NaN	--	--	3.9349	--
16.07	1628	0	2.46351e-05	NaN	NaN	--	--	3.9349	--
16.0703	1628	0.07501	4.39606e-06	NaN	NaN	--	--	3.93962	--
16.0706	1628	2.30258e-07	9.3416e-06	NaN	NaN	--	--	3.93962	--
16.0708	1629	7.04769e-07	0	NaN	NaN	--	--	3.93962	--
16.0711	1629	0.45044	0	NaN	NaN	--	--	3.93962	--
16.0714	1629	0.28593	3.94522e-06	NaN	NaN	--	--	3.93962	--
16.0717	1629	0.07702	8.38364e-06	NaN	NaN	--	--	3.93962	--
16.0719	1630	0.15203	0	NaN	NaN	--	--	3.969	--
16.0722	1630	3.48552e-07	4.38882e-05	NaN	NaN	--	--	3.969	--
16.0725	1630	0.07545	9.58864e-05	NaN	NaN	--	--	3.969	--
16.0728	1630	0.08194	2.28365e-05	NaN	NaN	--	--	3.969	--
16.0731	1630	0.07924	4.79981e-05	NaN	NaN	--	--	3.969	--
16.0733	1630	0.2595	2.4067e-05	NaN	NaN	--	--	3.969	--
16.0736	1630	0.1481	9.28656e-06	NaN	NaN	--	--	3.93962	--
16.0739	1630	0.24956	2.40438e-05	NaN	NaN	--	--	3.93962	--
16.0742	1630	0.08199	1.89109e-05	NaN	NaN	--	--	3.93962	--
16.0744	1629	1.18176e-07	4.35176e-05	NaN	NaN	--	--	3.91044	--
16.0747	1629	0.08093	7.41414e-05	NaN	NaN	--	--	3.93962	--
16.075	1629	0.1487	8.56606e-05	NaN	NaN	--	--	3.93962	--
16.0753	1628	7.06853e-07	6.80728e-05	NaN	NaN	--	--	3.969	--
16.0756	1628	0.07628	4.5147e-06	NaN	NaN	--	--	3.93962	--
16.0758	1630	0.15333	2.09704e-06	NaN	NaN	--	--	3.93962	--
16.0761	1630	0.0741	1.75174e-05	NaN	NaN	--	--	3.90575	--
16.0764	1629	0.07351	2.77552e-05	NaN	NaN	--	--	3.90575	--
16.0767	1629	0.07365	9.38805e-06	NaN	NaN	--	--	3.90575	--
16.0769	1629	0.08594	3.88213e-05	NaN	NaN	--	--	3.90575	--
16.0772	1628	0.14495	4.39995e-05	NaN	NaN	--	--	3.90575	--
16.0775	1628	3.15103e-07	1.21478e-05	NaN	NaN	--	--	3.90575	--
16.0778	1628	0.14685	1.01239e-05	NaN	NaN	--	--	3.84804	--
16.0781	1628	0	2.33123e-05	NaN	NaN	--	--	3.8768	--
16.0783	1628	0	5.87609e-05	NaN	NaN	--	--	3.84804	--
16.0786	1628	0	3.79109e-05	NaN	NaN	--	--	3.8768	--
16.0789	1628	0	7.72339e-06	NaN	NaN	--	--	3.84804	--
16.0792	1628	0.14709	1.64125e-05	NaN	NaN	--	--	3.84804	--
16.0794	1629	1.28722e-06	0	NaN	NaN	--	--	3.8768	--
16.0797	1629	0.29184	0	NaN	NaN	--	--	3.90575	--
16.08	1629	0.19654	0	NaN	NaN	--	--	3.90575	--
16.0803	1630	0.1723	1.83857e-05	NaN	NaN	--	--	3.84804	--
16.0806	1630	5.05366e-07	3.90696e-05	NaN	NaN	--	--	3.84804	--
16.0808	1630	0.1785	2.52114e-05	NaN	NaN	--	--	3.84804	--
16.0811	1630	0.14734	5.86674e-05	NaN	NaN	--	--	3.84804	--
16.0814	1630	0.24015	3.2358e-05	NaN	NaN	--	--	3.85266	--
16.0817	1630	0.07883	4.57635e-05	NaN	NaN	--	--	3.84804	--
16.0819	1629	0.07365	7.00663e-06	NaN	NaN	--	--	3.90575	--
16.0822	1629	0	4.04643e-05	NaN	NaN	--	--	3.84804	--
16.0825	1629	0	8.3903e-05	NaN	NaN	--	--	3.8768	--
16.0828	1628	0	6.35307e-05	NaN	NaN	--	--	3.90575	--
16.0831	1628	3.14419e-06	1.6731e-06	NaN	NaN	--	--	3.9349	--
16.0833	1628	0.73011	2.86943e-07	NaN	NaN	--	--	3.99377	--
16.0836	1628	0.15324	0	NaN	NaN	--	--	4.05343	--
16.0839	1628	0.0756	0	NaN	NaN	--	--	4.0235	--
16.0842	1627	0.14221	0	NaN	NaN	--	--	4.05343	--
16.0844	1627	0.15839	8.98586e-05	NaN	NaN	--	--	4.05343	--
16.0847	1627	0.48806	0.00020981	NaN	NaN	--	--	4.0235	--
16.085	1627	0.1531	4.4053e-05	NaN	NaN	--	--	4.0235	--
16.0853	1627	0.16745	2.59523e-05	NaN	NaN	--	--	3.99377	--
16.0856	1627	0.16299	5.66887e-05	NaN	NaN	--	--	3.96424	--
16.0858	1627	7.99233e-08	9.9024e-05	NaN	NaN	--	--	3.96424	--
16.0861	1627	0.22348	0.000141532	NaN	NaN	--	--	3.96424	--
16.0864	1627	0.17867	4.94717e-05	NaN	NaN	--	--	3.99377	--
16.0867	1627	0.07844	4.12617e-05	NaN	NaN	--	--	4.0235	--
16.0869	1627	0.08206	4.7912e-05	NaN	NaN	--	--	3.99377	--
16.0872	1627	4.95258	2.22551e-05	NaN	NaN	--	--	3.99377	--
16.0875	1627	42.2966	4.76192e-05	NaN	NaN	--	--	4.0235	--
16.0878	1627	47.2308	8.39857e-07	NaN	NaN	--	--	4.11389	--
16.0881	1627	41.9857	1.04046e-05	NaN	NaN	--	--	4.20609	--
16.0883	1627	30.6531	0.00157	NaN	NaN	--	--	4.20609	--
16.0886	1626	18.4361	0.03477	NaN	NaN	--	--	4.17515	--
16.0889	1626	16.3335	0.09785	NaN	NaN	--	--	4.20609	--
16.0892	1626	0.41344	0.09262	NaN	NaN	--	--	4.14442	--
16.0894	1627	2.40531	0.08003	NaN	NaN	--	--	4.08356	--
16.0897	1627	40.9387	0.0603	NaN	NaN	--	--	4.05343	--
16.09	1627	25.716	0.03298	NaN	NaN	--	--	4.11389	--
16.0903	1628	6.13139	0.0192	NaN	NaN	--	--	4.26858	--
16.0906	1628	21.6168	0.00268	NaN	NaN	--	--	4.11389	--
16.0908	1629	13.7745	0.0697	NaN	NaN	--	--	4.17515	--
16.0911	1629	48.2877	0.17661	NaN	NaN	--	--	4.08356	--
16.0914	1629	46.9801	0.1008	NaN	NaN	--	--	4.17515	--
16.0917	1629	7.47145	0.06867	NaN	NaN	--	--	4.33189	--
16.0919	1629	17.4501	0.09736	NaN	NaN	--	--	4.26858	--
16.0922	1628	3.16198	0.15476	NaN	NaN	--	--	4.17515	--
16.0925	1628	1.98624	0.3506	NaN	NaN	--	--	4.14442	--
16.0928	1627	4.01666	0.24522	NaN	NaN	--	--	4.08356	--
16.0931	1627	3.0564	0.07871	NaN	NaN	--	--	4.05343	--
16.0933	1627	1.57448	0.09276	NaN	NaN	--	--	4.05343	--
16.0936	1626	12.6055	0.00737	NaN	NaN	--	--	4.08356	--
16.0939	1626	17.8387	0.00991	NaN	NaN	--	--	4.08356	--
16.0942	1626	3.32455	0.02297	NaN	NaN	--	--	4.23723	--
16.0944	1625	0.42059	0.01605	NaN	NaN	--	--	4.17515	--
16.0947	1625	0.41225	0.02962	NaN	NaN	--	--	4.0235	--
16.095	1625	8.24073	0.09611	NaN	NaN	--	--	3.99377	--
16.0953	1625	19.5471	0.10644	NaN	NaN	--	--	4.05343	--
16.0956	1625	25.0675	0.02243	NaN	NaN	--	--	4.20609	--
16.0958	1626	59.0072	0.000215875	NaN	NaN	--	--	4.20609	--
16.0961	1626	65.2736	0.03604	NaN	NaN	--	--	4.33189	--
16.0964	1627	57.1097	0.13767	NaN	NaN	--	--	4.39605	--
16.0967	1628	11.1401	0.20475	NaN	NaN	--	--	4.39605	--
16.0969	1628	25.4588	0.30968	NaN	NaN	--	--	4.30013	--
16.0972	1628	29.228	0.50897	NaN	NaN	--	--	4.26858	--
16.0975	1627	54.6665	0.51947	NaN	NaN	--	--	4.26858	--
16.0978	1627	52.1665	0.30826	NaN	NaN	--	--	4.30013	--
16.0981	1627	60.411	0.12384	NaN	NaN	--	--	4.33189	--
16.0983	1627	56.5669	0.24027	NaN	NaN	--	--	4.39605	--
16.0986	1627	57.7429	0.34803	NaN	NaN	--	--	4.42845	--
16.0989	1627	53.4603	0.37828	NaN	NaN	--	--	4.42845	--
16.0992	1627	54.0684	0.33076	NaN	NaN	--	--	4.46106	--
16.0994	1628	59.6617	0.41469	NaN	NaN	--	--	4.42845	--
16.0997	1628	67.5614	0.41243	NaN	NaN	--	--	4.39605	--
16.1	1628	67.5074	0.4557	NaN	NaN	--	--	4.39605	--
16.1003	1628	66.0195	0.3608	NaN	NaN	--	--	4.42845	--
16.1006	1628	55.0591	0.28696	NaN	NaN	--	--	4.42845	--
16.1008	1629	13.7283	0.32797	NaN	NaN	--	--	4.39605	--
16.1011	1629	8.18228	0.28657	NaN	NaN	--	--	4.33189	--
16.1014	1628	4.78635	0.27264	NaN	NaN	--	--	4.30013	--
16.1017	1627	0.53364	0.28963	NaN	NaN	--	--	4.20609	--
16.1019	1626	1.40379	0.22793	NaN	NaN	--	--	4.17515	--
16.1022	1626	4.56011	0.07894	NaN	NaN	--	--	4.14442	--
16.1025	1625	2.76381	0.03632	NaN	NaN	--	--	4.14442	--
16.1028	1625	11.0244	0.02139	NaN	NaN	--	--	4.17515	--
16.1031	1624	2.67819	0.00424	NaN	NaN	--	--	4.11389	--
16.1033	1623	10.5037	0.01156	NaN	NaN	--	--	4.17515	--
16.1036	1623	7.57168	0.02634	NaN	NaN	--	--	4.17515	--
16.1039	1623	18.1099	0.03015	NaN	NaN	--	--	4.17515	--
16.1042	1623	11.6562	0.04398	NaN	NaN	--	--	4.20609	--
16.1044	1623	0.16575	0.02591	NaN	NaN	--	--	4.14442	--
16.1047	1623	2.85945e-07	0.03723	NaN	NaN	--	--	4.17515	--
16.105	1624	0.07769	0.03003	NaN	NaN	--	--	4.11389	--
16.1053	1625	0.72305	0.0476	NaN	NaN	--	--	4.08356	--
16.1056	1626	0.36138	0.01124	NaN	NaN	--	--	4.14442	--
16.1058	1627	0.25134	4.33479e-05	NaN	NaN	--	--	4.11389	--
16.1061	1628	0.42929	9.56166e-06	NaN	NaN	--	--	4.14442	--
16.1064	1628	4.44207e-07	2.73253e-05	NaN	NaN	--	--	4.08356	--
16.1067	1629	0.33875	5.98268e-05	NaN	NaN	--	--	3.99377	--
16.1069	1629	0.22409	0.000126428	NaN	NaN	--	--	3.96424	--
16.1072	1629	0.16564	8.44961e-05	NaN	NaN	--	--	3.99377	--
16.1075	1629	0.27783	3.98658e-05	NaN	NaN	--	--	3.9349	--
16.1078	1629	0	8.20397e-06	NaN	NaN	--	--	4.0235	--
16.1081	1629	0	2.34344e-05	NaN	NaN	--	--	4.0235	--
16.1083	1629	0	4.1504e-05	NaN	NaN	--	--	3.99377	--
16.1086	1628	0	7.57086e-05	NaN	NaN	--	--	3.84804	--
16.1089	1628	0.0745	3.10511e-05	NaN	NaN	--	--	3.96424	--
16.1092	1627	1.96492e-07	0	NaN	NaN	--	--	4.11389	--
16.1094	1626	0.14777	0	NaN	NaN	--	--	3.99377	--
16.1097	1626	5.06444e-07	0	NaN	NaN	--	--	3.99377	--
16.11	1625	0	1.9305e-06	NaN	NaN	--	--	4.05343	--
16.1103	1625	0	4.10231e-06	NaN	NaN	--	--	3.8768	--
16.1106	1625	3.87065e-08	1.81869e-05	NaN	NaN	--	--	3.90575	--
16.1108	1625	0.09277	3.86473e-05	NaN	NaN	--	--	3.81948	--
16.1111	1625	3.45596e-08	0	NaN	NaN	--	--	3.76291	--
16.1114	1625	0	0	NaN	NaN	--	--	3.7911	--
16.1117	1625	0	0	NaN	NaN	--	--	3.90575	--
16.1119	1625	0.07388	1.70082e-07	NaN	NaN	--	--	4.05343	--
16.1122	1626	0.07429	3.61421e-07	NaN	NaN	--	--	3.8768	--
16.1125	1626	0.14779	0	NaN	NaN	--	--	3.90575	--
16.1128	1626	0.08266	0	NaN	NaN	--	--	4.05343	--
16.1131	1626	0.3539	9.09311e-06	NaN	NaN	--	--	3.99377	--
16.1133	1626	0.1221	2.0005e-05	NaN	NaN	--	--	4.08356	--
16.1136	1626	0.07688	1.24588e-05	NaN	NaN	--	--	4.0235	--
16.1139	1626	0.07392	2.55368e-05	NaN	NaN	--	--	4.0235	--
16.1142	1626	0.07416	3.66464e-05	NaN	NaN	--	--	3.99377	--
16.1144	1626	0.07403	7.46226e-05	NaN	NaN	--	--	4.0235	--
16.1147	1626	3.52999e-08	1.76902e-05	NaN	NaN	--	--	3.99377	--
16.115	1626	0.08696	1.76897e-05	NaN	NaN	--	--	3.96424	--
16.1153	1625	1.10144e-07	2.12532e-05	NaN	NaN	--	--	3.9349	--
16.1156	1625	0	4.76345e-06	NaN	NaN	--	--	3.90575	--
16.1158	1625	0	1.44436e-06	NaN	NaN	--	--	3.9349	--
16.1161	1624	1.19819	2.25342e-06	NaN	NaN	--	--	3.96424	--
16.1164	1624	9.59767	4.78851e-06	NaN	NaN	--	--	4.05343	--
16.1167	1624	33.1961	0	NaN	NaN	--	--	4.08356	--
16.1169	1623	41.6151	0	NaN	NaN	--	--	4.23723	--
16.1172	1623	37.5049	0.000452599	NaN	NaN	--	--	4.26858	--
16.1175	1623	18.3374	0.01213	NaN	NaN	--	--	4.26858	--
16.1178	1624	39.8144	0.06355	NaN	NaN	--	--	4.20609	--
16.1181	1624	43.5746	0.12534	NaN	NaN	--	--	4.20609	--
16.1183	1624	24.2185	0.12431	NaN	NaN	--	--	4.26858	--
16.1186	1625	41.6768	0.09892	NaN	NaN	--	--	4.26858	--
16.1189	1625	28.1437	0.07492	NaN	NaN	--	--	4.23723	--
16.1192	1625	1.32036	0.11922	NaN	NaN	--	--	4.30013	--
16.1194	1626	23.8702	0.1212	NaN	NaN	--	--	4.20609	--
16.1197	1626	37.8639	0.10133	NaN	NaN	--	--	4.17515	--
16.12	1626	22.8631	0.12378	NaN	NaN	--	--	4.20609	--
16.1203	1627	15.5175	0.067	NaN	NaN	--	--	4.20609	--
16.1206	1627	38.1159	0.0084	NaN	NaN	--	--	4.20609	--
16.1208	1627	40.4281	0.02534	NaN	NaN	--	--	4.23723	--
16.1211	1627	42.9126	0.08762	NaN	NaN	--	--	4.33189	--
16.1214	1627	41.094	0.17579	NaN	NaN	--	--	4.33189	--
16.1217	1627	33.6345	0.2227	NaN	NaN	--	--	4.36387	--
16.1219	1626	40.3701	0.3093	NaN	NaN	--	--	4.36387	--
16.1222	1626	44.342	0.36362	NaN	NaN	--	--	4.36387	--
16.1225	1626	38.7646	0.39563	NaN	NaN	--	--	4.39605	--
16.1228	1626	44.8737	0.46124	NaN	NaN	--	--	4.36387	--
16.1231	1627	27.7787	0.42904	NaN	NaN	--	--	4.42845	--
16.1233	1627	49.6594	0.46508	NaN	NaN	--	--	4.36387	--
16.1236	1627	14.0907	0.34199	NaN	NaN	--	--	4.33189	--
16.1239	1628	32.9454	0.35038	NaN	NaN	--	--	4.30013	--
16.1242	1627	34.0139	0.4393	NaN	NaN	--	--	4.30013	--
16.1244	1627	23.2781	0.27565	NaN	NaN	--	--	4.36387	--
16.1247	1627	29.6828	0.22318	NaN	NaN	--	--	4.26858	--
16.125	1626	13.6042	0.23975	NaN	NaN	--	--	4.30013	--
16.1253	1625	4.45584	0.41459	NaN	NaN	--	--	4.26858	--
16.1256	1625	6.7513	0.34743	NaN	NaN	--	--	4.14442	--
16.1258	1624	28.4234	0.31854	NaN	NaN	--	--	4.20609	--
16.1261	1623	34.661	0.26248	NaN	NaN	--	--	4.20609	--
16.1264	1623	27.4763	0.15129	NaN	NaN	--	--	4.20609	--
16.1267	1623	22.3687	0.06663	NaN	NaN	--	--	4.23723	--
16.1269	1623	8.94168	0.08833	NaN	NaN	--	--	4.23723	--
16.1272	1623	4.72551	0.12485	NaN	NaN	--	--	4.20609	--
16.1275	1624	5.04198	0.08885	NaN	NaN	--	--	4.17515	--
16.1278	1624	1.81865	0.1006	NaN	NaN	--	--	4.17515	--
16.1281	1625	0.08297	0.11217	NaN	NaN	--	--	4.17515	--
16.1283	1625	0.58961	0.07562	NaN	NaN	--	--	4.11389	--
16.1286	1626	13.0911	0.03968	NaN	NaN	--	--	4.05343	--
16.1289	1626	18.9218	0.05261	NaN	NaN	--	--	4.05343	--
16.1292	1626	1.94441	0.04757	NaN	NaN	--	--	4.17515	--
16.1294	1626	1.68392	0.00166	NaN	NaN	--	--	4.17515	--
16.1297	1626	19.1901	0.02555	NaN	NaN	--	--	3.96424	--
16.13	1626	30.3575	0.0978	NaN	NaN	--	--	3.9349	--
16.1303	1626	31.087	0.09827	NaN	NaN	--	--	4.08356	--
16.1306	1626	28.451	0.00455	NaN	NaN	--	--	4.26858	--
16.1308	1626	31.0775	0.04983	NaN	NaN	--	--	4.46106	--
16.1311	1626	26.0294	0.16789	NaN	NaN	--	--	4.30013	--
16.1314	1626	28.2	0.22135	NaN	NaN	--	--	4.23723	--
16.1317	1626	26.9413	0.23514	NaN	NaN	--	--	4.23723	--
16.1319	1626	21.5139	0.23708	NaN	NaN	--	--	4.26858	--
16.1322	1626	28.0344	0.22421	NaN	NaN	--	--	4.23723	--
16.1325	1626	27.2367	0.1583	NaN	NaN	--	--	4.23723	--
16.1328	1626	30.4426	0.19433	NaN	NaN	--	--	4.23723	--
16.1331	1626	29.5693	0.18097	NaN	NaN	--	--	4.23723	--
16.1333	1627	28.1761	0.13553	NaN	NaN	--	--	4.26858	--
16.1336	1627	17.0706	0.12319	NaN	NaN	--	--	4.26858	--
16.1339	1627	19.8405	0.13877	NaN	NaN	--	--	4.20609	--
16.1342	1627	11.9876	0.09357	NaN	NaN	--	--	4.17515	--
16.1344	1627	0.0845	0.07697	NaN	NaN	--	--	4.14442	--
16.1347	1627	17.9429	0.05224	NaN	NaN	--	--	4.08356	--
16.135	1627	31.5336	0.0462	NaN	NaN	--	--	4.11389	--
16.1353	1627	27.016	0.07883	NaN	NaN	--	--	4.20609	--
16.1356	1627	21.493	0.04236	NaN	NaN	--	--	4.23723	--
16.1358	1627	26.0149	0.01582	NaN	NaN	--	--	4.20609	--
16.1361	1627	20.5202	0.08853	NaN	NaN	--	--	4.20609	--
16.1364	1627	25.6293	0.15048	NaN	NaN	--	--	4.20609	--
16.1367	1627	26.5247	0.10112	NaN	NaN	--	--	4.23723	--
16.1369	1626	28.7401	0.10839	NaN	NaN	--	--	4.23723	--
16.1372	1626	27.5522	0.11633	NaN	NaN	--	--	4.20609	--
16.1375	1626	19.4409	0.08753	NaN	NaN	--	--	4.23723	--
16.1378	1626	23.5504	0.09833	NaN	NaN	--	--	4.23723	--
16.1381	1626	24.1386	0.11604	NaN	NaN	--	--	4.20609	--
16.1383	1626	23.8607	0.13222	NaN	NaN	--	--	4.23723	--
16.1386	1626	15.7587	0.10812	NaN	NaN	--	--	4.20609	--
16.1389	1626	16.0468	0.09378	NaN	NaN	--	--	4.20609	--
16.1392	1626	1.16811	0.13112	NaN	NaN	--	--	4.17515	--
16.1394	1626	7.89644	0.14747	NaN	NaN	--	--	4.14442	--
16.1397	1626	1.94199	0.10516	NaN	NaN	--	--	4.17515	--
16.14	1626	1.14913	0.10468	NaN	NaN	--	--	4.14442	--
16.1403	1626	7.69291	0.08016	NaN	NaN	--	--	4.11389	--
16.1406	1626	12.7569	0.01757	NaN	NaN	--	--	4.11389	--
16.1408	1627	0.08112	0.03052	NaN	NaN	--	--	4.17515	--
16.1411	1627	0.43628	0.00473	NaN	NaN	--	--	4.14442	--
16.1414	1627	10.2424	0.01753	NaN	NaN	--	--	4.05343	--
16.1417	1627	9.84391	0.0619	NaN	NaN	--	--	4.14442	--
16.1419	1627	9.31297	0.0597	NaN	NaN	--	--	4.11389	--
16.1422	1628	17.7944	0.000822227	NaN	NaN	--	--	4.14442	--
16.1425	1628	19.2159	0.02162	NaN	NaN	--	--	4.14442	--
16.1428	1628	19.7718	0.06155	NaN	NaN	--	--	4.17515	--
16.1431	1628	15.1653	0.05641	NaN	NaN	--	--	4.20609	--
16.1433	1628	21.9197	0.07588	NaN	NaN	--	--	4.17515	--
16.1436	1627	19.3448	0.1307	NaN	NaN	--	--	4.17515	--
16.1439	1627	20.7924	0.1416	NaN	NaN	--	--	4.20609	--
16.1442	1627	24.3122	0.10773	NaN	NaN	--	--	4.20609	--
16.1444	1627	22.5104	0.07663	NaN	NaN	--	--	4.20609	--
16.1447	1627	21.0479	0.11199	NaN	NaN	--	--	4.20609	--
16.145	1627	23.8506	0.1296	NaN	NaN	--	--	4.20609	--
16.1453	1627	24.099	0.15531	NaN	NaN	--	--	4.20609	--
16.1456	1627	24.1428	0.1555	NaN	NaN	--	--	4.20609	--
16.1458	1627	23.2089	0.11743	NaN	NaN	--	--	4.20609	--
16.1461	1627	24.7334	0.10299	NaN	NaN	--	--	4.20609	--
16.1464	1627	18.5321	0.09358	NaN	NaN	--	--	4.20609	--
16.1467	1627	12.9681	0.07452	NaN	NaN	--	--	4.23723	--
16.1469	1627	20.8387	0.05512	NaN	NaN	--	--	4.17515	--
16.1472	1627	5.90793	0.04944	NaN	NaN	--	--	4.20609	--
16.1475	1627	0.84497	0.05796	NaN	NaN	--	--	4.17515	--
16.1478	1627	1.86347e-06	0.05134	NaN	NaN	--	--	4.14442	--
16.1481	1627	0	0.04588	NaN	NaN	--	--	4.11389	--
16.1483	1627	0	0.04646	NaN	NaN	--	--	4.11389	--
16.1486	1626	0.14779	0.00224	NaN	NaN	--	--	4.11389	--
16.1489	1626	5.59355e-07	0.000359115	NaN	NaN	--	--	4.08356	--
16.1492	1626	0.07361	0	NaN	NaN	--	--	4.08356	--
16.1494	1626	0.07324	0	NaN	NaN	--	--	4.05343	--
16.1497	1626	4.76903e-09	1.29809e-05	NaN	NaN	--	--	4.05343	--
16.15	1625	0.08002	2.75841e-05	NaN	NaN	--	--	4.05343	--
16.1503	1625	0.58672	9.05927e-06	NaN	NaN	--	--	4.05343	--
16.1506	1625	2.94039	1.99233e-05	NaN	NaN	--	--	4.08356	--
16.1508	1624	11.1181	1.42897e-06	NaN	NaN	--	--	4.11389	--
16.1511	1625	7.49513	9.84822e-06	NaN	NaN	--	--	4.14442	--
16.1514	1625	7.07267	0.00143	NaN	NaN	--	--	4.14442	--
16.1517	1625	15.2636	0.01056	NaN	NaN	--	--	4.11389	--
16.1519	1625	23.6392	0.03992	NaN	NaN	--	--	4.14442	--
16.1522	1625	19.8035	0.06408	NaN	NaN	--	--	4.17515	--
16.1525	1625	18.5549	0.03962	NaN	NaN	--	--	4.17515	--
16.1528	1626	17.4389	0.05999	NaN	NaN	--	--	4.20609	--
16.1531	1626	24.702	0.13485	NaN	NaN	--	--	4.20609	--
16.1533	1626	0.97624	0.1651	NaN	NaN	--	--	4.20609	--
16.1536	1627	34.0649	0.1116	NaN	NaN	--	--	4.14442	--
16.1539	1627	0.82361	0.06036	NaN	NaN	--	--	4.17515	--
16.1542	1627	0	0.04754	NaN	NaN	--	--	4.14442	--
16.1544	1627	0	0.03306	NaN	NaN	--	--	4.08356	--
16.1547	1627	2.21036e-07	0.00773	NaN	NaN	--	--	4.0235	--
16.155	1627	0.07343	0.01533	NaN	NaN	--	--	3.96424	--
16.1553	1627	0.07329	6.83136e-05	NaN	NaN	--	--	3.96424	--
16.1556	1627	0.07324	0	NaN	NaN	--	--	3.96424	--
16.1558	1626	0.07386	0	NaN	NaN	--	--	3.96424	--
16.1561	1626	0.07278	3.86215e-06	NaN	NaN	--	--	3.9349	--
16.1564	1626	0.0726	1.20618e-05	340.31	141.66	22.3226	96.5472	3.90575	1.84374
16.1567	1626	3.47273e-07	8.86351e-06	259.224	115.224	21.4227	96.4299	3.84804	1.97262
16.1569	1626	0	5.31336e-06	238.673	108.972	15.4021	96.2046	3.81948	1.86533
16.1572	1626	0	1.72113e-05	239.037	110.854	21.9386	92.3127	3.84804	1.69467
16.1575	1626	0	1.96999e-05	253.066	114.192	19.9658	95.1596	3.96424	1.73788
16.1578	1627	0	1.41651e-06	285.797	120.926	6.90935	97.0246	3.96424	1.71584
16.1581	1627	0	0	339.007	130.33	3.67299	98.3824	3.99377	2.1714
16.1583	1627	0.07227	0	366.59	125.876	3.77193	99.1033	3.96424	2.38666
16.1586	1627	1.8199e-07	0	351.533	115.424	2.41047	99.3223	3.96424	2.63895
16.1589	1627	0	0	315.257	103.48	1.77921	99.3961	3.90575	3.53223
16.1592	1627	0	0	264.573	89.5644	1.14795	99.4944	3.8768	2.09249
16.1594	1627	0	6.63528e-07	196.233	75.426	1.96029	99.5519	3.8768	1.85893
16.1597	1626	0	1.41e-06	155.952	77.1048	4.09069	99.5412	3.7911	1.7559
16.16	1626	0.07178	0	161.647	81.594	0.62908	99.6874	3.7911	1.40701
16.1603	1625	3.50838e-07	0	182.168	94.6325	0.53303	99.7809	3.76291	1.4316
16.1606	1624	0.07209	0	224.319	129.174	0.79506	99.7374	3.76291	1.84519
16.1608	1623	0	0	325.977	175.284	0.35746	99.6872	3.7911	1.59249
16.1611	1622	0	8.83452e-06	472.72	225.811	6.2616	99.6431	3.76291	1.23337
16.1614	1622	2.60009e-07	1.87733e-05	621.455	276.433	12.8787	99.4641	3.76291	1.72671
16.1617	1622	0.0724	8.8728e-06	773.755	316.632	6.24282	99.0732	3.73491	2.15209
16.1619	1621	0.07249	1.88547e-05	920.328	338.996	13.2818	98.7242	3.73491	2.28514
16.1622	1622	0.27251	0	999.962	348.364	1.12265	98.3715	3.73491	2.53151
16.1625	1622	0	0	1025.93	348.796	0.52307	98.1569	3.76291	2.56122
16.1628	1623	0	1.32736e-07	1040.77	340.892	1.05117	97.9892	3.76291	2.42939
16.1631	1624	0	9.47618e-07	1029.82	330.806	2.71304	97.9988	3.73491	2.44897
16.1633	1625	0	1.57465e-05	979.705	314.832	16.2889	97.9656	3.73491	2.77976
16.1636	1626	0	3.04564e-05	940.657	309.348	27.8222	97.9641	3.70709	2.81993
16.1639	1627	0	0	930.98	326.038	1.15967	97.9617	3.67946	2.54584
16.1642	1628	0	0	950.335	365.572	1.21043	98.028	3.65202	2.13793
16.1644	1629	0	0	1031.1	436.754	2.06901	98.1014	3.65202	1.8829
16.1647	1630	0	0	1198.54	533.626	1.36751	98.2456	3.65202	1.85181
16.165	1630	0	0	1406.29	637.73	1.96984	98.5156	3.65202	1.77823
16.1653	1631	0	0	NaN	NaN	--	--	3.68388	--
16.1656	1631	0.07296	0	NaN	NaN	--	--	3.68388	--
16.1658	1632	0.07302	0	NaN	NaN	--	--	3.71154	--
16.1661	1632	0	0	NaN	NaN	--	--	3.6564	--
16.1664	1632	0	0	NaN	NaN	--	--	3.68388	--
16.1667	1632	0	1.63476e-05	NaN	NaN	--	--	3.71154	--
16.1669	1632	0	3.54091e-05	NaN	NaN	--	--	3.68388	--
16.1672	1632	0.07328	1.42461e-06	NaN	NaN	--	--	3.71154	--
16.1675	1632	3.63952e-07	0	NaN	NaN	--	--	3.71154	--
16.1678	1633	0.07335	0	NaN	NaN	--	--	3.71154	--
16.1681	1633	0	0	NaN	NaN	--	--	3.71154	--
16.1683	1633	0	6.72819e-07	1836.95	746.894	3.63152	99.1193	3.71154	1.90998
16.1686	1633	0	1.42974e-06	1839.54	742.292	4.23832	99.1886	3.71154	1.99825
16.1689	1634	0	3.85763e-06	1836.13	753.756	5.33958	99.1193	3.73939	2.1778
16.1692	1634	0	8.19749e-06	1853.64	764.27	9.17517	99.0322	3.71154	2.19127
16.1694	1634	0	0	1873.52	773.83	2.18993	98.9846	3.71154	1.88262
16.1697	1634	0	0	1859.06	774.89	2.19275	98.9471	3.71154	1.87612
16.17	1634	0	0	1840.85	795.378	4.37778	98.9157	3.71154	1.98259
16.1703	1634	0.07349	0	1891.25	812.668	2.33735	98.9961	3.62911	2.08173
16.1706	1636	3.24167e-07	0	1922.51	810.322	2.18724	99.0926	3.68388	1.83372
16.1708	1636	0.07355	0	1932.2	794.228	1.92399	99.0741	3.68388	1.93773
16.1711	1636	0	0	1914.11	767.634	2.66614	98.9509	3.68388	2.06668
16.1714	1636	0	6.74794e-07	1854.55	727.546	2.55502	98.7962	3.52174	2.25741
16.1717	1636	0.07385	1.43393e-06	1785.68	689.664	8.91196	98.5909	3.41723	2.40955
16.1719	1636	1.00145e-07	1.90586e-06	1723.02	658.732	3.80566	98.3993	3.49535	2.02042
16.1722	1633	0	4.04996e-06	1641.82	618.35	6.02177	98.2862	3.39154	2.05757
16.1725	1632	0	0	1554.47	584.342	4.24206	98.2235	3.41723	2.15755
16.1728	1632	0	3.88432e-06	1513.25	550.434	4.90598	98.1438	3.46913	2.48097
16.1731	1632	0	8.25415e-06	1456.14	507.556	9.40278	98.0724	3.54831	2.51245
16.1733	1632	1.25762e-07	0	1368.23	457.884	1.67725	97.8868	3.602	2.38381
16.1736	1632	0.07403	0	1265.74	418.748	2.44107	97.6731	3.62911	2.50556
16.1739	1632	0.07396	0	1178.91	387.316	1.67261	97.4732	3.68388	2.58575
16.1742	1632	0.07398	0	1089.3	348.312	1.71198	97.2364	3.71154	2.65817
16.1744	1632	0	0	968.483	306.984	3.62972	97.027	3.6564	2.62758
16.1747	1632	3.51386e-07	3.89378e-06	858.597	275.74	5.46378	96.8971	3.602	2.71656
16.175	1632	0.07392	8.95325e-06	775.756	254.514	11.151	96.7792	3.57506	2.56371
16.1753	1632	0	2.12225e-06	716.27	247.076	5.61278	96.6053	3.602	2.36082
16.1756	1632	0	1.44332e-06	675.977	249.094	4.66945	96.5504	3.6564	2.37623
16.1758	1631	0.1485	0	673.893	254.82	2.50567	96.4535	3.6564	2.02731
16.1761	1635	3.3413e-07	6.78712e-07	701.66	258.494	4.84427	96.3817	3.73939	2.03147
16.1764	1635	0	1.44227e-06	751.09	265.398	5.16729	96.3609	3.73939	2.26584
16.1767	1635	0	0	789.45	266.238	3.03975	96.3638	3.79565	2.64108
16.1769	1634	0	1.36344e-06	801.733	258.518	4.03856	96.3338	3.73939	2.85626
16.1772	1634	0	2.8973e-06	787.478	256.38	6.99274	96.3501	3.76743	2.6223
16.1775	1634	0	0	760.818	254.752	1.59463	96.3916	3.79565	2.55728
16.1778	1632	0	0	720.297	253.828	3.69721	96.2837	3.71154	2.13305
16.1781	1632	0	0	696.528	254.116	2.18951	96.2485	3.68388	2.28264
16.1783	1632	0	0	684.538	255.236	1.57982	96.2579	3.62911	2.24241
16.1786	1632	0	0	693.64	254.68	2.47876	96.336	3.6564	2.22031
16.1789	1632	0.07452	0	712.405	264.416	1.8112	96.3758	3.62476	2.30227
16.1792	1632	1.16599e-07	0	744.335	280.496	1.92855	96.5533	3.65202	2.30036
16.1794	1632	0	0	785.43	302.468	2.52218	96.6815	3.70709	2.17236
16.1797	1631	0	0	827.125	324.214	3.22462	96.6314	3.76291	2.10093
16.18	1631	0.07466	6.8423e-07	864.08	338.53	3.67586	96.6285	3.7911	2.02149
16.1803	1631	2.34748e-07	1.45398e-06	887.037	339.732	5.236	96.71	3.81948	2.08997
16.1806	1631	1.11175e-07	0	889.605	333.956	3.3907	96.6577	3.81948	2.26836
16.1808	1630	0.07461	0	876.502	317.96	3.44611	96.5981	3.73491	2.44351
16.1811	1630	0.18066	1.93471e-06	847.342	295.448	5.39704	96.5884	3.65202	2.33489
16.1814	1630	8.53394e-07	4.11127e-06	810.18	284.06	7.40274	96.6185	3.65202	2.39637
16.1817	1630	0	0	789.163	292.85	4.369	96.5224	3.59768	2.54819
16.1819	1630	0	3.9241e-06	806.438	310.826	5.7533	96.5694	3.59768	2.17556
16.1822	1630	0	1.39189e-05	859.03	337.162	14.7866	96.808	3.67946	1.88418
16.1825	1630	7.11343e-07	1.18582e-05	929.555	366.432	13.5702	97.1793	3.73491	1.98578
16.1828	1630	0.18943	0	998.695	388.92	3.06482	97.3581	3.65202	2.16532
16.1831	1628	0	0	1048.09	395.154	1.94109	97.5272	3.65202	2.3478
16.1833	1628	0	0	1067.27	388.554	2.2485	97.588	3.7911	2.28724
16.1836	1628	0	0	1073.17	384.682	2.94178	97.5262	3.9349	2.27155
16.1839	1629	0	2.62802e-06	1078.97	376.528	7.50733	97.485	3.7911	2.38759
16.1842	1629	1.03849e-07	5.58458e-06	1035.62	348.924	10.2369	97.1783	3.62476	2.33247
16.1844	1629	0.07494	0	983.945	337.818	3.05894	96.8891	3.62476	2.68655
16.1847	1630	0	0	962.419	353.864	2.77557	96.8139	3.76291	2.82506
16.185	1630	0	0	1002.52	386.218	2.49221	96.9786	3.82406	1.9965
16.1853	1630	0	0	1072.69	421.396	3.2441	97.0802	3.82406	1.75153
16.1856	1630	0.07493	3.94137e-06	1168.81	456.814	5.3388	97.3977	3.82406	1.9569
16.1858	1631	7.36905e-08	8.3753e-06	1217.2	448.526	9.10462	97.6208	3.79565	2.34643
16.1861	1631	0	0	1181.77	410.478	2.31578	97.4887	3.79565	2.59201
16.1864	1631	0	0	1058.69	352.276	2.65526	97.1747	3.79565	3.00215
16.1867	1631	2.16447e-07	1.94162e-06	912.743	312.744	4.83292	96.9067	3.82406	2.48808
16.1869	1631	0.07565	4.12593e-06	810.16	285.188	6.81851	96.787	3.82406	2.16768
16.1872	1631	0.07576	0	761.513	279.74	2.97043	96.5472	3.88146	1.91186
16.1875	1632	0.07601	0	757.897	277.584	2.69444	96.4299	3.93962	2.34996
16.1878	1632	1.94744e-07	0	755.49	273.63	3.08805	96.2046	3.969	2.52895
16.1881	1632	0.15197	3.97895e-06	739.272	247.126	6.89975	95.9517	3.93962	2.53681
16.1883	1633	0	1.04185e-05	683.47	221.788	13.3813	95.4028	3.93962	2.29955
16.1886	1633	0	4.31095e-06	601.194	198.634	8.91433	94.6085	3.82406	2.84297
16.1889	1633	0.07554	2.96134e-07	517.445	178.608	4.16	93.5495	3.79565	2.74814
16.1892	1634	0.0755	1.33482e-05	450.647	164.15	12.7593	92.7313	3.79565	2.17089
16.1894	1634	0.07559	2.83645e-05	409.268	182.17	23.2738	91.96	3.76743	1.86361
16.1897	1634	0.07558	0	455.643	238.532	2.23554	92.0877	3.79565	1.66505
16.19	1635	1.41903e-07	1.95736e-06	596.14	311.02	4.40322	93.0419	3.76743	1.36328
16.1903	1635	0	8.13019e-06	761.015	369.672	11.4341	94.4612	3.73939	1.44372
16.1906	1635	0	9.13191e-06	911.036	417.71	10.6121	95.6488	3.76743	1.76982
16.1908	1635	0	1.841e-05	1037.49	451.27	15.6327	96.6918	3.76743	2.18703
16.1911	1635	0	3.59874e-05	1132.7	458.97	21.9385	97.2057	3.73939	2.2052
16.1914	1636	0.07554	0	1176.82	452.356	2.34541	97.4269	3.71154	2.01506
16.1917	1636	3.208e-07	0	1199.44	469.752	5.0516	97.5393	3.71154	2.14835
16.1919	1636	0.15108	0	1245.78	507.96	2.63867	97.7682	3.73939	2.2865
16.1922	1636	0.07578	0	1316.81	538.194	2.7992	98.106	3.73939	2.00288
16.1925	1636	3.0489e-08	9.29696e-06	1364.47	554.664	10.2316	98.3032	3.71154	1.82983
16.1928	1636	0	1.97559e-05	1400.11	562.926	16.9221	98.3949	3.73939	2.00082
16.1931	1636	0	1.38713e-06	1399.8	553.992	5.38704	98.3932	3.73939	2.1866
16.1933	1637	0	6.93341e-06	1399.07	529.442	11.4547	98.2956	3.76743	2.39235
16.1936	1637	0	8.46969e-06	1371.66	490.68	10.6198	98.2529	3.73939	2.18792
16.1939	1637	0.0759	0	1316.34	461.532	4.67117	98.1512	3.73939	2.28657
16.1942	1637	2.10354e-07	0	1250.41	439.228	3.33614	98.0575	3.73939	2.66035
16.1944	1637	0	0	1223.96	415.858	4.03784	97.9617	3.57506	2.3962
16.1947	1637	0	0	1181.46	395.47	3.20726	97.86	3.6564	2.37245
16.195	1637	0	3.99173e-06	1159.94	407.226	6.61365	97.8247	3.52174	2.59227
16.1953	1638	0	8.48246e-06	1196.63	449.718	10.48	97.8878	3.41723	2.43269
16.1956	1638	0	0	1292.27	498.492	2.95298	97.9435	3.39154	2.14086
16.1958	1638	0	0	1379.88	587.626	3.10307	98.1104	3.41723	1.83356
16.1961	1641	0	0	NaN	NaN	--	--	3.49535	--
16.1964	1640	0	0	NaN	NaN	--	--	3.4733	--
16.1967	1641	0	0	NaN	NaN	--	--	3.44723	--
16.1969	1641	0.07572	0	NaN	NaN	--	--	3.39561	--
16.1972	1642	1.57957e-07	0	NaN	NaN	--	--	3.39561	--
16.1975	1643	0	0	NaN	NaN	--	--	3.39561	--
16.1978	1643	0	0	NaN	NaN	--	--	3.34469	--
16.1981	1643	0	1.96204e-06	NaN	NaN	--	--	3.34469	--
16.1983	1643	0	4.16934e-06	NaN	NaN	--	--	3.31948	--
16.1986	1643	0.07554	0	NaN	NaN	--	--	3.37006	--
16.1989	1643	3.36557e-07	0	NaN	NaN	--	--	3.44723	--
16.1992	1642	0	0	NaN	NaN	--	--	3.60632	--
16.1994	1641	0	0	NaN	NaN	--	--	3.60632	--
16.1997	1640	0	3.97292e-06	NaN	NaN	--	--	3.57936	--
16.2	1639	0.075	8.44243e-06	1604.8	555.762	10.1719	97.9231	3.60632	2.56569
16.2003	1638	1.05055e-07	0	1527.88	533.898	3.51926	97.8301	3.57506	2.41926
16.2006	1636	0.07449	0	1486.33	541.478	2.02637	97.8072	3.62911	2.10123
16.2008	1635	1.63164e-07	0	1503.89	584.33	2.44833	97.8501	3.62911	2.18502
16.2011	1635	0	9.23093e-06	1576.94	646.09	13.6642	98.0264	3.6564	2.20504
16.2014	1634	0	1.96157e-05	1698.34	708.376	15.1212	98.1956	3.68388	1.90642
16.2017	1633	0	3.91773e-06	NaN	NaN	--	--	3.6564	--
16.2019	1633	0	8.32517e-06	NaN	NaN	--	--	3.6564	--
16.2022	1633	0	0	NaN	NaN	--	--	3.6564	--
16.2025	1633	0	0	NaN	NaN	--	--	3.62911	--
16.2028	1632	0.07435	0	NaN	NaN	--	--	3.62911	--
16.2031	1632	0.07442	0	NaN	NaN	--	--	3.62911	--
16.2033	1632	5.32284e-08	0	NaN	NaN	--	--	3.62911	--
16.2036	1632	0	0	NaN	NaN	--	--	3.62911	--
16.2039	1634	0	1.92674e-06	NaN	NaN	--	--	3.62911	--
16.2042	1634	0	6.02274e-06	NaN	NaN	--	--	3.6564	--
16.2044	1634	0	4.09787e-06	NaN	NaN	--	--	3.62911	--
16.2047	1634	0.07408	0	NaN	NaN	--	--	3.6564	--
16.205	1634	2.28506e-07	0	NaN	NaN	--	--	3.6564	--
16.2053	1634	1.14577e-07	0	NaN	NaN	--	--	3.68388	--
16.2056	1634	0.07393	0	NaN	NaN	--	--	3.6564	--
16.2058	1634	5.61057e-08	9.11762e-06	NaN	NaN	--	--	3.68388	--
16.2061	1634	0.07383	1.9375e-05	NaN	NaN	--	--	3.71154	--
16.2064	1634	2.20007e-09	0	NaN	NaN	--	--	3.73939	--
16.2067	1634	0	3.88859e-06	NaN	NaN	--	--	3.76743	--
16.2069	1633	0	8.26315e-06	NaN	NaN	--	--	3.76743	--
16.2072	1633	0	1.35353e-07	NaN	NaN	--	--	3.76743	--
16.2075	1633	0	2.87622e-07	NaN	NaN	--	--	3.76743	--
16.2078	1632	0	0	NaN	NaN	--	--	3.76743	--
16.2081	1632	0	0	NaN	NaN	--	--	3.76743	--
16.2083	1632	0.07393	0	NaN	NaN	--	--	3.76743	--
16.2086	1632	2.35745e-07	0	1303.52	419.016	6.98654	97.9848	3.73939	2.67128
16.2089	1632	1.0657e-07	0	1135.22	362.102	5.75301	97.9012	3.73939	2.72642
16.2092	1633	0.07373	0	1074.48	332.936	6.53387	97.9931	3.76743	2.70253
16.2094	1633	0	9.09876e-06	1033.91	320.024	12.3336	97.9722	3.73939	2.50783
16.2097	1634	0	1.9335e-05	991.564	314.888	17.5475	97.8809	3.73939	2.85212
16.21	1634	0.14741	0	966.42	319.936	5.42672	97.8226	3.79565	2.68254
16.2103	1634	0	3.87787e-06	970.407	327.582	6.2804	97.9252	3.79565	2.39683
16.2106	1634	0	8.24038e-06	975.963	335.752	9.24476	97.8524	3.79565	2.21
16.2108	1634	0.07329	0	959.28	333.464	4.48366	97.8978	3.79565	2.28937
16.2111	1634	1.25593e-07	3.81972e-06	926.626	318.812	10.3344	97.9271	3.76743	2.5763
16.2114	1634	0	8.11691e-06	874.11	286.244	14.7086	97.9023	3.76743	2.54954
16.2117	1634	0	0	788.54	255.11	6.60413	97.758	3.71154	2.55519
16.2119	1635	0	9.02031e-06	704.517	222.992	13.9233	97.6984	3.85266	2.95887
16.2122	1635	0	1.91681e-05	657.716	209.23	20.1432	97.6602	4.02834	2.28861
16.2125	1635	0	0	662.16	202.292	5.97729	97.7709	4.02834	2.93402
16.2128	1635	0	0	657.907	187.953	4.6975	97.7931	3.99857	2.46182
16.2131	1635	4.02502e-08	0	619.808	161.433	3.36211	97.5531	3.93962	3.05366
16.2133	1635	0.073	0	528.843	144.868	2.97694	96.3697	3.969	--
16.2136	1635	1.74052e-08	0	429.092	123.154	2.26233	94.8683	3.93962	--
16.2139	1634	3.30153e-07	0	310.647	97.8797	3.04959	93.8254	3.93962	1.50317
16.2142	1634	0.07511	0	226.185	92.4212	2.87682	92.7216	3.93962	1.16638
16.2144	1634	0	3.83969e-06	194.382	97.5524	6.56513	91.9809	3.969	1.83894
16.2147	1634	0	8.15927e-06	198.16	97.0504	8.74205	91.5306	3.93962	2.10007
16.215	1634	0	0	201.24	92.9116	1.79206	91.454	3.88146	1.82457
16.2153	1634	0	9.24363e-06	195.222	93.16	8.14508	90.3588	3.93962	1.71405
16.2156	1634	0	1.96428e-05	182.759	93.16	16.0845	89.5184	3.91044	1.5604
16.2158	1633	0	0	170.883	92.23	4.29194	88.4364	3.91044	1.53441
16.2161	1633	3.47517e-07	0	165.525	90.9536	2.26194	87.456	3.88146	1.51901
16.2164	1632	0.28098	0	165.977	92.8688	2.24053	87.0254	3.88146	1.39559
16.2167	1632	0	0	170.302	94.8244	4.40821	86.9346	3.91044	1.5819
16.2169	1631	0	0	174.465	98.0556	2.10612	86.6561	3.91044	1.43408
16.2172	1631	0	0	176.56	98.3904	3.3924	86.682	3.84804	1.5647
16.2175	1630	0	9.78023e-06	180.315	101.412	12.5673	87.1644	3.81948	1.45084
16.2178	1630	0	2.07827e-05	186.935	103.827	22.8986	87.4972	3.84804	1.46135
16.2181	1630	0	0	202.268	108.972	1.99269	88.606	3.84804	1.50039
16.2183	1629	0	0	233.996	121.872	2.035	90.297	3.9349	1.52299
16.2186	1629	1.97034e-07	0	289.876	158.968	2.04953	92.0156	3.9349	1.75328
16.2189	1629	0.07265	0	363.445	203.46	2.60527	93.889	3.96424	1.67797
16.2192	1629	0	0	428.166	223.074	2.00073	95.138	3.9349	1.32618
16.2194	1630	0	0	452.522	230.024	2.39624	95.4022	3.9349	1.41624
16.2197	1630	0.07268	0	441.306	241.168	1.7371	95.0113	3.9349	2.08639
16.22	1631	0.19379	1.33195e-07	429.769	256.634	3.84781	94.5217	4.0235	2.00661
16.2203	1631	0	2.83044e-07	392.645	293.286	2.21844	93.9302	3.99377	1.05679
16.2206	1632	0	0	NaN	NaN	--	--	3.99857	--
16.2208	1632	0	3.82275e-06	NaN	NaN	--	--	4.0583	--
16.2211	1632	2.60296e-06	3.19749e-05	NaN	NaN	--	--	4.0583	--
16.2214	1632	0.62164	5.06841e-05	NaN	NaN	--	--	4.0583	--
16.2217	1632	6.49161	0	NaN	NaN	--	--	4.0583	--
16.2219	1632	10.8791	0	NaN	NaN	--	--	4.0583	--
16.2222	1632	4.89067	0	NaN	NaN	--	--	4.08356	--
16.2225	1632	11.826	0.000513385	NaN	NaN	--	--	4.08356	--
16.2228	1632	15.955	0.00692	NaN	NaN	--	--	4.08356	--
16.2231	1631	20.2971	0.02291	NaN	NaN	--	--	4.11389	--
16.2233	1631	19.6228	0.02481	NaN	NaN	--	--	4.11389	--
16.2236	1631	22.3659	0.01319	NaN	NaN	--	--	4.14442	--
16.2239	1631	11.1901	0.0273	NaN	NaN	--	--	4.11389	--
16.2242	1631	7.1011	0.03694	NaN	NaN	--	--	4.11389	--
16.2244	1630	25.2693	0.05004	NaN	NaN	--	--	4.05343	--
16.2247	1630	15.1825	0.05169	NaN	NaN	--	--	4.11389	--
16.225	1630	1.88368	0.03247	NaN	NaN	--	--	4.14442	--
16.2253	1630	4.15522	0.01776	NaN	NaN	--	--	4.08356	--
16.2256	1630	4.84725	0.02948	NaN	NaN	--	--	4.05343	--
16.2258	1630	1.15248	0.05881	NaN	NaN	--	--	4.11389	--
16.2261	1629	0.14736	0.03669	NaN	NaN	--	--	4.08356	--
16.2264	1629	0	0.00812	NaN	NaN	--	--	4.05343	--
16.2267	1629	0	0.01651	NaN	NaN	--	--	4.05343	--
16.2269	1629	0.07523	0.01293	NaN	NaN	--	--	4.08356	--
16.2272	1629	0.42236	0.00282	NaN	NaN	--	--	4.08356	--
16.2275	1630	4.90662	5.43532e-05	NaN	NaN	--	--	4.11389	--
16.2278	1630	4.87505	0	NaN	NaN	--	--	4.11389	--
16.2281	1630	7.33535	9.2586e-06	NaN	NaN	--	--	4.14442	--
16.2283	1630	24.4892	0.000495564	NaN	NaN	--	--	4.14442	--
16.2286	1630	14.578	0.00924	NaN	NaN	--	--	4.14442	--
16.2289	1630	25.5384	0.02177	NaN	NaN	--	--	4.20609	--
16.2292	1630	8.48088	0.02609	NaN	NaN	--	--	4.17515	--
16.2294	1630	3.94139	0.08788	NaN	NaN	--	--	4.17515	--
16.2297	1630	19.575	0.14312	NaN	NaN	--	--	4.11389	--
16.23	1630	20.5783	0.13265	NaN	NaN	--	--	4.11389	--
16.2303	1630	11.1101	0.15039	NaN	NaN	--	--	4.20609	--
16.2306	1630	22.0836	0.04308	NaN	NaN	--	--	4.17515	--
16.2308	1630	23.6897	0.0534	NaN	NaN	--	--	4.20609	--
16.2311	1630	25.5944	0.13771	NaN	NaN	--	--	4.20609	--
16.2314	1630	18.4249	0.1106	NaN	NaN	--	--	4.20609	--
16.2317	1631	23.8135	0.08146	NaN	NaN	--	--	4.23723	--
16.2319	1631	25.0922	0.1315	NaN	NaN	--	--	4.17515	--
16.2322	1631	20.0674	0.13462	NaN	NaN	--	--	4.17515	--
16.2325	1631	20.2987	0.11011	NaN	NaN	--	--	4.17515	--
16.2328	1630	12.6354	0.07539	NaN	NaN	--	--	4.14442	--
16.2331	1630	24.1242	0.08122	NaN	NaN	--	--	4.11389	--
16.2333	1629	3.92497	0.08964	NaN	NaN	--	--	4.14442	--
16.2336	1629	0	0.07114	NaN	NaN	--	--	4.11389	--
16.2339	1628	0	0.06415	NaN	NaN	--	--	4.08356	--
16.2342	1628	2.99486	0.05746	NaN	NaN	--	--	4.05343	--
16.2344	1627	3.12937	0.06515	NaN	NaN	--	--	4.08356	--
16.2347	1626	30.0295	0.00647	NaN	NaN	--	--	4.08356	--
16.235	1626	24.0119	0	NaN	NaN	--	--	4.05343	--
16.2353	1625	13.6899	0.00959	NaN	NaN	--	--	4.20609	--
16.2356	1624	6.79159	0.02722	NaN	NaN	--	--	4.23723	--
16.2358	1624	0.71924	0.10503	NaN	NaN	--	--	4.17515	--
16.2361	1624	2.72414	0.25516	NaN	NaN	--	--	4.11389	--
16.2364	1624	9.65351	0.1651	NaN	NaN	--	--	4.14442	--
16.2367	1624	1.48028e-05	0.08256	NaN	NaN	--	--	4.11389	--
16.2369	1624	6.75783	0.03413	NaN	NaN	--	--	4.11389	--
16.2372	1625	13.4891	0.0075	NaN	NaN	--	--	4.11389	--
16.2375	1625	7.68121	0.02824	NaN	NaN	--	--	4.23723	--
16.2378	1626	3.44417e-06	0.03564	NaN	NaN	--	--	4.23723	--
16.2381	1626	5.63744	0.02842	NaN	NaN	--	--	4.11389	--
16.2383	1627	24.6175	0.09651	NaN	NaN	--	--	4.11389	--
16.2386	1628	21.7884	0.09342	NaN	NaN	--	--	4.17515	--
16.2389	1628	25.6547	0.03542	NaN	NaN	--	--	4.14442	--
16.2392	1628	0.72876	0.00176	NaN	NaN	--	--	4.14442	--
16.2394	1628	0.17811	0.02547	NaN	NaN	--	--	4.14442	--
16.2397	1629	20.3792	0.05089	NaN	NaN	--	--	4.08356	--
16.24	1629	28.8444	0.02132	NaN	NaN	--	--	4.11389	--
16.2403	1629	23.5714	0.02403	NaN	NaN	--	--	4.14442	--
16.2406	1629	11.1969	0.000224782	NaN	NaN	--	--	4.17515	--
16.2408	1629	7.9964	0.00912	NaN	NaN	--	--	4.17515	--
16.2411	1629	0.58304	0.03722	NaN	NaN	--	--	4.14442	--
16.2414	1629	0.07485	0.05497	NaN	NaN	--	--	4.14442	--
16.2417	1629	0.07489	0.04204	NaN	NaN	--	--	4.11389	--
16.2419	1629	0.22357	0.01462	NaN	NaN	--	--	4.0235	--
16.2422	1629	11.1151	0.004	NaN	NaN	--	--	3.99377	--
16.2425	1629	36.7879	0.000397063	NaN	NaN	--	--	4.08356	--
16.2428	1629	38.8488	1.33385e-05	NaN	NaN	--	--	4.14442	--
16.2431	1629	35.9648	2.73669e-05	NaN	NaN	--	--	4.26858	--
16.2433	1629	38.6439	0.00218	NaN	NaN	--	--	4.26858	--
16.2436	1629	21.3619	0.04912	NaN	NaN	--	--	4.26858	--
16.2439	1629	27.0372	0.14793	NaN	NaN	--	--	4.23723	--
16.2442	1629	35.3873	0.16523	NaN	NaN	--	--	4.20609	--
16.2444	1628	39.1735	0.16208	NaN	NaN	--	--	4.23723	--
16.2447	1628	39.3738	0.15429	NaN	NaN	--	--	4.23723	--
16.245	1628	24.4494	0.1391	NaN	NaN	--	--	4.26858	--
16.2453	1628	20.8806	0.15952	NaN	NaN	--	--	4.30013	--
16.2456	1628	34.272	0.20962	NaN	NaN	--	--	4.23723	--
16.2458	1627	33.2277	0.24992	NaN	NaN	--	--	4.23723	--
16.2461	1627	31.4991	0.26046	NaN	NaN	--	--	4.30013	--
16.2464	1627	32.3674	0.19541	NaN	NaN	--	--	4.30013	--
16.2467	1627	23.2838	0.2116	NaN	NaN	--	--	4.30013	--
16.2469	1626	37.8341	0.29549	NaN	NaN	--	--	4.26858	--
16.2472	1626	17.4327	0.45501	NaN	NaN	--	--	4.30013	--
16.2475	1626	1.57819	0.44077	NaN	NaN	--	--	4.23723	--
16.2478	1626	5.59703e-06	0.33695	NaN	NaN	--	--	4.14442	--
16.2481	1626	0.07567	0.33995	NaN	NaN	--	--	3.8768	--
16.2483	1626	0.15994	0.35232	NaN	NaN	--	--	3.84804	--
16.2486	1626	2.39768e-08	0.14183	NaN	NaN	--	--	3.96424	--
16.2489	1627	0.08051	0.00424	NaN	NaN	--	--	3.96424	--
16.2492	1627	11.7446	3.97995e-06	NaN	NaN	--	--	3.99377	--
16.2494	1628	34.8765	1.06762e-05	NaN	NaN	--	--	4.05343	--
16.2497	1629	25.4656	4.71496e-06	NaN	NaN	--	--	4.11389	--
16.25	1629	3.19539	4.2314e-06	NaN	NaN	--	--	4.14442	--
16.2503	1630	1.0645	0.000802843	NaN	NaN	--	--	4.08356	--
16.2506	1630	0.08935	0.00553	NaN	NaN	--	--	4.11389	--
16.2508	1630	0.07375	0.01096	NaN	NaN	--	--	4.11389	--
16.2511	1630	0.17033	0.0063	NaN	NaN	--	--	4.05343	--
16.2514	1630	0.07312	0.000820656	NaN	NaN	--	--	4.0235	--
16.2517	1630	7.64882e-08	0.000111714	NaN	NaN	--	--	4.0235	--
16.2519	1630	0.07777	3.24435e-05	NaN	NaN	--	--	3.99377	--
16.2522	1629	0.0887	2.37012e-05	NaN	NaN	--	--	3.99377	--
16.2525	1629	0.07226	2.57644e-05	NaN	NaN	--	--	3.99377	--
16.2528	1629	4.30707e-08	3.48178e-05	NaN	NaN	--	--	3.99377	--
16.2531	1629	0	1.7427e-05	NaN	NaN	--	--	3.99377	--
16.2533	1629	0	4.79485e-05	NaN	NaN	--	--	3.99377	--
16.2536	1629	0.36553	2.69981e-05	NaN	NaN	--	--	3.99377	--
16.2539	1630	0.52287	8.07623e-06	NaN	NaN	--	--	3.99377	--
16.2542	1630	1.24853e-05	0	NaN	NaN	--	--	4.0235	--
16.2544	1630	5.07802	0	NaN	NaN	--	--	3.99377	--
16.2547	1630	40.2024	1.12907e-05	NaN	NaN	--	--	3.99377	--
16.255	1630	2.25986	4.0143e-05	NaN	NaN	--	--	4.14442	--
16.2553	1630	2.0213	3.43197e-05	NaN	NaN	--	--	4.30013	--
16.2556	1630	22.5928	0.02697	NaN	NaN	--	--	4.26858	--
16.2558	1629	47.1587	0.27797	NaN	NaN	--	--	4.11389	--
16.2561	1628	48.1879	0.47787	NaN	NaN	--	--	4.26858	--
16.2564	1628	49.0567	0.02452	NaN	NaN	--	--	4.39605	--
16.2567	1627	51.0654	0.12044	NaN	NaN	--	--	4.39605	--
16.2569	1628	41.4579	0.31699	NaN	NaN	--	--	4.46106	--
16.2572	1628	9.95896	0.37547	NaN	NaN	--	--	4.49388	--
16.2575	1628	33.293	0.66574	NaN	NaN	--	--	4.36387	--
16.2578	1627	29.6657	0.85451	NaN	NaN	--	--	4.36387	--
16.2581	1627	23.9487	0.87603	NaN	NaN	--	--	4.39605	--
16.2583	1626	33.2845	0.47838	NaN	NaN	--	--	4.36387	--
16.2586	1625	27.783	0.22107	NaN	NaN	--	--	4.30013	--
16.2589	1624	12.5099	0.42683	NaN	NaN	--	--	4.30013	--
16.2592	1623	30.8888	0.38315	NaN	NaN	--	--	4.26858	--
16.2594	1623	0.85806	0.33847	NaN	NaN	--	--	4.29498	--
16.2597	1622	0.07547	0.20437	NaN	NaN	--	--	4.23723	--
16.26	1622	0.38357	0.18891	NaN	NaN	--	--	3.95949	--
16.2603	1622	18.16	0.23199	NaN	NaN	--	--	3.95949	--
16.2606	1622	4.63025	0.30097	NaN	NaN	--	--	4.01868	--
16.2608	1623	0.24351	0.00327	NaN	NaN	--	--	4.20105	--
16.2611	1623	19.5166	4.8311e-05	NaN	NaN	--	--	4.26346	--
16.2614	1624	31.0787	0.00288	NaN	NaN	--	--	4.17015	--
16.2617	1624	5.03626	0.0079	NaN	NaN	--	--	4.23215	--
16.2619	1625	0.671	0.00406	NaN	NaN	--	--	4.23723	--
16.2622	1625	2.83371	0.01686	NaN	NaN	--	--	4.11389	--
16.2625	1626	9.50706	0.06726	NaN	NaN	--	--	4.11389	--
16.2628	1626	29.8882	0.07096	NaN	NaN	--	--	4.11389	--
16.2631	1626	6.56756	0.00858	NaN	NaN	--	--	4.17515	--
16.2633	1626	33.3477	0.00278	NaN	NaN	--	--	4.20609	--
16.2636	1626	36.6866	0.01257	NaN	NaN	--	--	4.17515	--
16.2639	1626	41.2981	0.05426	NaN	NaN	--	--	4.30013	--
16.2642	1626	37.8552	0.08945	NaN	NaN	--	--	4.33189	--
16.2644	1626	15.4755	0.10297	NaN	NaN	--	--	4.30013	--
16.2647	1627	36.4787	0.23478	NaN	NaN	--	--	4.30013	--
16.265	1627	37.2465	0.19299	NaN	NaN	--	--	4.30013	--
16.2653	1627	44.546	0.22663	NaN	NaN	--	--	4.33189	--
16.2656	1627	41.3122	0.18871	NaN	NaN	--	--	4.39605	--
16.2658	1627	43.2776	0.20533	NaN	NaN	--	--	4.39605	--
16.2661	1627	22.8169	0.23678	NaN	NaN	--	--	4.42845	--
16.2664	1628	30.4207	0.22686	NaN	NaN	--	--	4.33189	--
16.2667	1627	43.515	0.24072	NaN	NaN	--	--	4.36387	--
16.2669	1627	45.148	0.24369	NaN	NaN	--	--	4.36387	--
16.2672	1627	47.3421	0.22679	NaN	NaN	--	--	4.39605	--
16.2675	1627	45.0404	0.19032	NaN	NaN	--	--	4.39605	--
16.2678	1626	44.4791	0.26072	NaN	NaN	--	--	4.46106	--
16.2681	1626	42.4804	0.3117	NaN	NaN	--	--	4.39605	--
16.2683	1626	39.6586	0.29428	NaN	NaN	--	--	4.39605	--
16.2686	1626	40.9151	0.27348	NaN	NaN	--	--	4.39605	--
16.2689	1626	42.5209	0.33957	NaN	NaN	--	--	4.42845	--
16.2692	1626	40.6786	0.36887	NaN	NaN	--	--	4.39605	--
16.2694	1626	47.0919	0.34859	NaN	NaN	--	--	4.39605	--
16.2697	1626	48.3391	0.30714	NaN	NaN	--	--	4.39605	--
16.27	1626	38.3244	0.31908	NaN	NaN	--	--	4.42845	--
16.2703	1626	38.4948	0.25338	NaN	NaN	--	--	4.36387	--
16.2706	1626	34.4858	0.26017	NaN	NaN	--	--	4.39605	--
16.2708	1626	36.4928	0.30697	NaN	NaN	--	--	4.42845	--
16.2711	1626	31.1296	0.23429	NaN	NaN	--	--	4.39605	--
16.2714	1626	21.3768	0.21994	NaN	NaN	--	--	4.36387	--
16.2717	1626	31.6729	0.20224	NaN	NaN	--	--	4.30013	--
16.2719	1626	25.2649	0.25719	NaN	NaN	--	--	4.33189	--
16.2722	1626	39.2593	0.24491	NaN	NaN	--	--	4.30013	--
16.2725	1626	16.2962	0.23099	NaN	NaN	--	--	4.33189	--
16.2728	1626	22.9834	0.29323	NaN	NaN	--	--	4.23723	--
16.2731	1626	36.8205	0.25314	NaN	NaN	--	--	4.33189	--
16.2733	1626	47.5592	0.21702	NaN	NaN	--	--	4.30013	--
16.2736	1626	41.0164	0.22976	NaN	NaN	--	--	4.39605	--
16.2739	1627	49.2507	0.16385	NaN	NaN	--	--	4.42845	--
16.2742	1628	56.446	0.32382	NaN	NaN	--	--	4.39605	--
16.2744	1629	54.2828	0.51398	NaN	NaN	--	--	4.42845	--
16.2747	1630	51.7443	0.62099	NaN	NaN	--	--	4.46106	--
16.275	1631	48.8864	0.47392	NaN	NaN	--	--	4.49388	--
16.2753	1632	44.2186	0.54023	NaN	NaN	--	--	4.46106	--
16.2756	1632	48.8401	0.59978	NaN	NaN	--	--	4.46106	--
16.2758	1633	47.8523	0.65446	NaN	NaN	--	--	4.42845	--
16.2761	1633	51.0631	0.60085	NaN	NaN	--	--	4.43377	--
16.2764	1632	37.684	0.533	NaN	NaN	--	--	4.46106	--
16.2767	1632	28.6067	0.4404	NaN	NaN	--	--	4.42845	--
16.2769	1631	40.9889	0.51508	NaN	NaN	--	--	4.39605	--
16.2772	1630	45.4605	0.57551	NaN	NaN	--	--	4.42845	--
16.2775	1629	36.5427	0.59698	NaN	NaN	--	--	4.36387	--
16.2778	1628	24.5621	0.50201	NaN	NaN	--	--	4.36387	--
16.2781	1627	19.0547	0.38775	NaN	NaN	--	--	4.26858	--
16.2783	1626	17.9008	0.44005	NaN	NaN	--	--	4.30013	--
16.2786	1625	31.116	0.35046	NaN	NaN	--	--	4.26858	--
16.2789	1624	43.373	0.24594	NaN	NaN	--	--	4.26858	--
16.2792	1624	44.7914	0.1259	NaN	NaN	--	--	4.30013	--
16.2794	1623	47.5534	0.11707	NaN	NaN	--	--	4.26346	--
16.2797	1623	37.5711	0.193	NaN	NaN	--	--	4.26346	--
16.28	1623	26.0709	0.27182	NaN	NaN	--	--	4.23215	--
16.2803	1623	43.2637	0.16569	NaN	NaN	--	--	4.20105	--
16.2806	1623	15.4144	0.05883	NaN	NaN	--	--	4.23215	--
16.2808	1624	50.0281	0.07583	NaN	NaN	--	--	4.17015	--
16.2811	1625	53.3168	0.08943	NaN	NaN	--	--	4.20609	--
16.2814	1625	22.2509	0.08381	NaN	NaN	--	--	4.26858	--
16.2817	1626	44.4387	0.05012	NaN	NaN	--	--	4.20609	--
16.2819	1626	20.8401	0.04398	NaN	NaN	--	--	4.20609	--
16.2822	1627	29.8349	0.09314	NaN	NaN	--	--	4.20609	--
16.2825	1627	22.788	0.07585	NaN	NaN	--	--	4.17515	--
16.2828	1627	1.34309	0.11772	NaN	NaN	--	--	4.20609	--
16.2831	1626	1.1868e-07	0.11911	NaN	NaN	--	--	4.11389	--
16.2833	1627	0.07307	0.12078	NaN	NaN	--	--	3.7911	--
16.2836	1627	6.10896e-08	0.10477	NaN	NaN	--	--	3.62476	--
16.2839	1627	0.07321	0.04112	NaN	NaN	--	--	3.67946	--
16.2842	1628	3.2727e-09	0.00206	NaN	NaN	--	--	3.70709	--
16.2844	1628	0.07322	1.89345e-06	NaN	NaN	--	--	3.67946	--
16.2847	1629	0.23785	4.02352e-06	NaN	NaN	--	--	3.62476	--
16.285	1629	0	6.72168e-07	NaN	NaN	--	--	3.70709	--
16.2853	1629	0	1.42834e-06	NaN	NaN	--	--	3.84804	--
16.2856	1629	19.4756	1.89721e-06	NaN	NaN	--	--	3.9349	--
16.2858	1629	2.67044	3.33047e-05	NaN	NaN	--	--	3.99377	--
16.2861	1630	2.85342	6.22056e-05	NaN	NaN	--	--	4.11389	--
16.2864	1629	50.4709	0	NaN	NaN	--	--	3.8768	--
16.2867	1629	22.6455	0.01162	NaN	NaN	--	--	3.8768	--
16.2869	1629	61.7679	0.02615	NaN	NaN	--	--	4.05343	--
16.2872	1628	64.8971	0.00378	NaN	NaN	--	--	4.23723	--
16.2875	1627	56.6084	0.05004	NaN	NaN	--	--	4.42845	--
16.2878	1627	41.7749	0.12558	NaN	NaN	--	--	4.30013	--
16.2881	1627	29.2157	0.10718	NaN	NaN	--	--	4.23723	--
16.2883	1627	29.967	0.18373	NaN	NaN	--	--	4.20609	--
16.2886	1627	36.9659	0.16439	NaN	NaN	--	--	4.14442	--
16.2889	1626	19.5313	0.12697	NaN	NaN	--	--	4.14442	--
16.2892	1626	2.29971e-07	0.095	NaN	NaN	--	--	4.11389	--
16.2894	1626	0.07678	0.06957	NaN	NaN	--	--	4.08356	--
16.2897	1625	0.52117	0.08315	NaN	NaN	--	--	4.05343	--
16.29	1625	0.27903	0.0856	NaN	NaN	--	--	4.0235	--
16.2903	1625	0.26421	0.03718	NaN	NaN	--	--	4.05343	--
16.2906	1625	0.15859	1.9896e-06	NaN	NaN	--	--	4.05343	--
16.2908	1626	0.28294	8.20797e-05	NaN	NaN	--	--	4.05343	--
16.2911	1626	0.51859	0.000200133	NaN	NaN	--	--	4.05343	--
16.2914	1626	0.25075	9.69401e-05	NaN	NaN	--	--	4.0235	--
16.2917	1627	0.19823	5.76558e-05	NaN	NaN	--	--	4.05343	--
16.2919	1627	0.11205	3.42207e-05	NaN	NaN	--	--	4.08356	--
16.2922	1627	0.68616	7.45126e-05	NaN	NaN	--	--	4.0235	--
16.2925	1628	0.38135	0.00010882	182.673	118.488	--	--	4.0235	1.2295
16.2928	1628	0.10263	6.54415e-05	182.827	123.102	--	--	4.0235	1.19941
16.2931	1628	0.4847	4.00997e-05	189.438	127.674	--	--	3.99377	1.26079
16.2933	1628	0.2241	0.000132286	199.173	131.09	--	--	3.96424	1.20753
16.2936	1628	0.28462	0.000243066	201.79	130.586	--	--	3.96424	1.28139
16.2939	1628	2.01425e-07	5.24362e-05	198.523	129.264	48.7772	77.1747	3.96424	1.37907
16.2942	1628	0.15361	4.74303e-05	193.467	124.098	40.6506	75.777	3.96424	1.31595
16.2944	1627	0.36541	0.000103086	185.877	120.146	--	--	3.99377	1.21683
16.2947	1627	0.08032	4.89489e-05	181.237	117.676	42.729	73.1873	3.99377	1.29807
16.295	1627	0.8561	7.44384e-05	183.385	117.338	--	--	4.0235	1.22825
16.2953	1627	0.23003	2.69542e-06	187.793	118.936	6.81826	73.4298	3.96424	1.35963
16.2956	1627	0.15776	4.05451e-05	193.268	123.234	35.6697	73.9234	3.96424	1.41082
16.2958	1626	3.59055e-07	7.60682e-05	197.56	125.378	--	--	3.96424	1.28437
16.2961	1626	0.1004	2.66069e-05	197.963	128.93	36.5106	72.1589	3.99377	1.25993
16.2964	1626	6.25369e-07	6.70133e-05	201.78	131.744	--	--	3.99377	1.26471
16.2967	1626	0.22443	5.05259e-05	210.072	133.4	40.3432	70.9175	3.96424	1.19468
16.2969	1626	0.78208	1.7632e-05	214.128	134.144	20.609	70.6637	3.96424	1.3809
16.2972	1626	0.22925	1.84064e-07	214.95	135.676	5.92291	71.4482	3.9349	1.4598
16.2975	1626	0.15641	3.91139e-07	216.304	135.772	6.16528	72.3611	3.96424	1.34909
16.2978	1626	0.14946	7.81149e-06	215.07	136.848	15.729	72.6936	3.9349	1.21898
16.2981	1627	0	7.78857e-05	213	137.276	59.8571	73.1358	3.96424	1.23176
16.2983	1627	0	0.000147311	215.722	136.752	--	--	3.96424	1.28931
16.2986	1627	0.07803	5.00291e-05	226.027	135.952	43.1576	74.4716	3.8768	1.37494
16.2989	1627	0.07884	4.23216e-05	239.665	134.718	36.9257	75.6563	3.9349	1.45978
16.2992	1627	0.55885	2.78959e-05	250.976	133.262	25.9924	76.5386	3.9349	1.57848
16.2994	1627	0.0754	0	257.881	132.718	7.46473	77.0353	3.9349	1.72536
16.2997	1627	0.52187	1.74847e-05	266.348	130.456	14.7452	78.3273	3.9349	1.72419
16.3	1627	0.2681	4.68588e-05	272.733	128.428	36.7038	78.8909	3.9349	1.61447
16.3003	1628	0.17044	5.50551e-05	270.813	127.786	48.7453	79.7075	3.9349	1.8806
16.3006	1628	0.07419	7.51284e-05	268.058	127.332	67.4834	79.7309	3.9349	1.9253
16.3008	1628	0.14639	3.03882e-05	268.698	126.02	31.4984	79.268	3.90575	1.70602
16.3011	1629	0.2251	6.53172e-05	267.547	128.268	60.151	78.3375	3.90575	1.66495
16.3014	1629	0.2719	2.33147e-05	263.008	131.316	28.7395	77.8644	3.9349	1.7171
16.3017	1629	0.26067	1.02573e-05	260.998	134.048	17.3407	76.6691	3.9349	1.68748
16.3019	1629	0.07463	8.56026e-06	260.777	134.6	14.225	75.7383	3.9349	1.5759
16.3022	1629	0.07474	7.15006e-06	256.113	133.236	13.9706	75.5872	3.90575	1.48131
16.3025	1630	3.10173e-07	5.15957e-05	245.232	129.952	45.091	75.2204	3.90575	1.62264
16.3028	1631	0.07461	9.36719e-05	234.673	127.85	66.274	74.6201	3.8768	1.654
16.3031	1632	0.12331	3.11388e-05	227.485	124.338	32.2069	74.6127	3.84804	1.53793
16.3033	1634	0.15229	6.04588e-06	218.629	124.386	13.8341	74.2816	3.85266	1.36091
16.3036	1635	0.12898	4.1153e-06	209.35	126.35	10.9701	72.7963	3.85266	1.44938
16.3039	1637	0.63251	1.67172e-05	206.101	131.722	16.0835	72.0179	3.85266	1.33731
16.3042	1639	0	6.31558e-05	208.37	136.868	42.6355	72.3178	3.85266	1.23861
16.3044	1641	0	7.59186e-05	210.304	139.172	48.6787	72.6639	3.85266	1.15903
16.3047	1644	7.49074e-08	5.24289e-05	210.601	140.31	37.7308	72.7685	3.82406	1.19417
16.305	1646	0.07503	9.68224e-05	214.265	140.566	71.0875	73.8958	3.716	1.38534
16.3053	1648	0.07441	0.000134065	220.835	138.484	--	--	3.63347	1.29061
16.3056	1651	0.07419	0	224.535	137.24	5.13588	76.6163	3.49955	1.34112
16.3058	1654	4.31141e-08	0	230.646	143.1	5.36002	77.8745	3.34871	1.45262
16.3061	1657	3.01716e-07	1.94424e-06	252.789	260.671	6.81726	80.3425	3.37412	1.34948
16.3064	1661	0.07444	8.0451e-06	524.343	734.54	14.1774	84.9768	3.37412	1.29323
16.3067	1664	0	1.22185e-05	NaN	NaN	--	--	3.37818	--
16.3069	1667	0	8.29165e-06	NaN	NaN	--	--	3.40379	--
16.3072	1670	1.87004e-07	0	NaN	NaN	--	--	3.40379	--
16.3075	1673	0.0756	3.91515e-06	NaN	NaN	--	--	3.40789	--
16.3078	1675	0	8.31974e-06	NaN	NaN	--	--	3.33148	--
16.3081	1676	0	0	NaN	NaN	--	--	3.33148	--
16.3083	1677	0	0	NaN	NaN	--	--	3.40789	--
16.3086	1678	0	3.97613e-06	1267.98	566.008	7.57269	95.5693	3.35678	1.57424
16.3089	1679	7.98087e-09	8.44939e-06	1051.82	472.852	11.6797	94.825	3.38225	1.74179
16.3092	1681	0.07651	0	946.42	412.158	6.81626	94.2127	3.30636	2.54532
16.3094	1683	5.24432e-08	0	909.116	369.37	6.21917	93.7955	3.41201	2.08192
16.3097	1686	0	0	850.906	328.088	6.13929	93.3805	3.41201	1.94474
16.31	1689	0	0	794.3	319.46	6.39128	92.8938	3.31035	2.10809
16.3103	1692	0	4.024e-06	768.287	318.764	13.9844	92.5119	3.16676	2.1165
16.3106	1696	0	8.55094e-06	735.2	298.514	15.4582	92.358	3.16676	2.11799
16.3108	1700	1.84945e-07	0	675.257	272.006	8.28379	92.0856	3.21529	1.75586
16.3111	1705	0.07806	0	639.187	256.9	11.987	91.7217	3.1948	2.19549
16.3114	1709	0	0	622.767	242.808	6.46561	91.3442	3.14654	2.25115
16.3117	1714	0	0	628.374	230.458	5.96413	91.5303	3.12644	2.15693
16.3119	1718	0	0	653.543	248.582	4.73868	91.6127	3.12644	2.47794
16.3122	1722	0	1.74908e-05	732.293	278.426	15.0195	92.2011	3.15417	2.28629
16.3125	1726	0	3.71684e-05	840.04	307.986	24.6029	93.1762	3.13023	1.90698
16.3128	1729	3.66204e-07	0	935.354	351.252	4.36079	94.3623	3.13023	2.22929
16.3131	1731	0.07902	0	1042.49	395.058	3.92631	95.2976	3.13403	2.49546
16.3133	1734	0	0	1148.31	419.666	6.31021	96.1539	3.11022	2.16284
16.3136	1736	0	0	1218.61	421.446	3.57498	96.6912	3.11022	2.17003
16.3139	1737	0	0	1210.47	407.426	3.75396	96.935	2.97074	2.36621
16.3142	1739	0	4.15607e-06	1177.88	389.67	7.51237	96.7709	2.88089	2.97685
16.3144	1741	0	8.83168e-06	1122.98	366.298	10.7523	96.3688	2.99723	2.94407
16.3147	1742	0	0	1068.85	346.252	4.04116	96.2177	2.90664	2.32249
16.315	1743	0	0	1017.02	343.574	4.76351	95.9901	2.90664	2.24091
16.3153	1743	0	0	1004.75	355.564	2.88659	95.7123	3.16184	2.39954
16.3156	1744	0	0	1020.14	358.476	2.85723	95.6591	2.99723	2.47643
16.3158	1743	0	0	1038.91	356.216	2.88346	95.7661	2.77536	2.33595
16.3161	1743	0	0	1041.39	352.234	2.88189	95.5453	2.92906	2.40511
16.3164	1742	0	0	1036.77	354.502	3.02601	95.3877	3.09033	2.54603
16.3167	1741	0	0	1030.04	356.036	5.02214	95.3758	3.23483	2.57627
16.3169	1739	0.07794	0	1037.49	353.806	3.51176	95.5981	3.06681	2.34608
16.3172	1739	1.31231e-07	0	1051.83	357.46	3.78243	95.799	2.97435	2.21561
16.3175	1737	0	0	1061.36	360.794	5.78846	96.0308	3.03976	2.56789
16.3178	1736	0	0	1070.81	355.776	5.13317	96.2311	3.06309	2.583
16.3181	1735	1.66318e-07	7.15574e-07	1090.56	352.63	4.86913	96.2843	3.06309	2.56699
16.3183	1734	0.07697	1.52059e-06	1097.66	365.506	10.7356	96.1308	3.13403	2.63658
16.3186	1733	0.07689	0	1114.21	377.92	3.9406	96.0664	3.18214	2.53538
16.3189	1733	3.11648e-07	0	1151.83	395.066	3.00699	96.1583	3.51127	2.24463
16.3192	1732	0	0	1198.16	424.968	3.40921	96.3694	3.30531	2.36531
16.3194	1732	0	9.47364e-06	1255.41	455.412	12.9625	96.6234	3.33045	2.42018
16.3197	1732	0	2.02728e-05	1329.08	479.93	16.7534	96.9801	3.48491	2.22408
16.32	1732	0.0768	2.99553e-07	1407.09	506.898	3.67419	97.335	3.59142	2.25112
16.3203	1732	7.66786e-08	0	1499.38	534.886	3.53418	97.6655	3.59142	2.30321
16.3206	1733	0	0	1577.94	543.936	2.68684	97.9443	3.48491	2.37631
16.3208	1733	0	0	1617.2	548.048	2.42504	98.1982	3.56452	2.50045
16.3211	1733	0.15383	1.9902e-06	1619.04	544.322	5.35596	98.3367	3.56452	2.64945
16.3214	1733	3.96558e-07	4.22916e-06	1610.49	530.584	9.19094	98.3507	3.61849	2.46873
16.3217	1733	0	0	1558.39	521.82	1.69522	98.2471	3.30531	2.39981
16.3219	1733	0	0	1522.08	524.502	1.7951	98.1542	3.43272	2.63898
16.3222	1732	0	8.09068e-06	1538.17	536.018	8.99918	98.1436	3.25554	2.29661
16.3225	1732	0	1.71927e-05	1590.63	560.842	17.0513	98.1357	3.08657	2.30753
16.3228	1732	0	0	1640.96	567.572	3.0627	98.2008	2.90312	2.34284
16.3231	1733	0	0	1642.99	550.26	2.58449	98.2846	2.77199	2.27741
16.3233	1733	0	0	1588.63	524.542	3.13355	98.015	2.6668	2.87178
16.3236	1733	0	0	1469.77	464.62	2.41146	97.5421	2.75066	2.76659
16.3239	1734	0	0	1291.55	393.378	2.33231	96.8451	2.77199	2.47566
16.3242	1734	0	0	1118.93	346.664	2.72935	96.1439	2.85881	3.03872
16.3244	1735	0	0	1006.36	317.406	2.40016	95.4211	2.99359	2.51269
16.3247	1735	2.06452e-07	0	949.83	295.754	2.0537	95.0336	2.99359	2.70218
16.325	1735	0.0753	0	930.133	314.982	2.14649	95.0436	3.0166	2.54842
16.3253	1735	0	0	990.497	347.74	2.65294	95.4537	2.99359	2.58054
16.3256	1735	0	0	1065.18	382.236	2.66285	95.9021	2.88089	2.08686
16.3258	1735	0	0	1142.1	414.488	9.49326	96.3538	2.77199	2.16136
16.3261	1735	0	6.91339e-07	1207.57	431.848	3.7474	96.9113	2.64619	2.3643
16.3264	1735	0	1.46911e-06	1257.18	423.348	5.12339	97.1499	2.60541	2.35001
16.3267	1735	3.74301e-07	0	1234.45	388.32	3.21612	97.1555	2.64619	2.70362
16.3269	1735	0.07476	0	1147.95	339.266	4.20184	96.7752	2.64619	2.92932
16.3272	1735	0	0	1019.53	291.71	3.99228	95.8049	2.60541	3.17367
16.3275	1735	0	0	884.683	256.554	2.96452	94.4743	2.54529	3.39427
16.3278	1735	5.14187e-07	0	761.343	232.682	5.44249	93.0603	2.64619	2.45873
16.3281	1735	0.15003	1.9372e-06	679.46	218.726	4.78998	91.9052	2.58523	2.31074
16.3283	1735	0	4.11656e-06	628.284	215.744	7.84488	91.1389	2.54529	2.21905
16.3286	1735	0	0	618.838	214.238	2.16947	90.949	2.56519	2.60519
16.3289	1735	1.38417e-07	0	614.13	202.674	2.91113	90.9281	2.54529	2.57371
16.3292	1735	0.07491	3.88763e-06	594.435	189.376	10.2742	90.6679	2.52553	2.35977
16.3294	1735	0	8.26129e-06	555.256	181.766	12.381	89.727	2.5059	3.01139
16.3297	1735	0	0	526.757	177.638	3.10002	88.514	2.5059	2.61642
16.33	1735	2.00127e-08	0	502.142	173.328	4.11065	87.4381	2.5059	2.23361
16.3303	1735	0.07461	6.87815e-07	488.163	180.578	7.3835	86.8666	2.48641	2.20408
16.3306	1735	3.89127e-08	1.46159e-06	495.555	185.556	5.69633	87.0467	2.46706	2.08627
16.3308	1735	0	0	515.695	190.614	4.71797	87.6187	2.52553	2.1699
16.3311	1735	0	0	538.592	190.696	3.72424	88.556	2.5059	2.43546
16.3314	1735	0	3.9242e-06	556.066	189.382	6.80817	89.2602	2.48641	2.37226
16.3317	1736	0	8.33886e-06	554.918	183.814	11.2707	89.529	2.52553	2.7351
16.3319	1736	0	0	544.755	180.858	3.40567	89.2553	2.52553	2.56037
16.3322	1736	0	0	536.92	175.324	3.98717	89.1227	2.60541	2.49501
16.3325	1736	0	0	527.15	175.786	4.90056	88.8912	2.60541	2.39914
16.3328	1736	0	0	517.185	181.842	4.85944	88.7597	2.62573	2.56615
16.3331	1736	0.07426	0	520.522	194.214	6.09984	88.9431	2.62573	2.47422
16.3333	1736	3.31982e-07	0	542.697	193.8	6.28131	89.6108	2.58523	2.00086
16.3336	1736	1.21758e-08	0	560.537	193.18	8.89664	90.199	2.54529	1.89217
16.3339	1736	0.07428	0	560.955	189.816	6.14233	90.4018	2.54529	2.96248
16.3342	1735	4.64896e-08	3.90586e-06	558.389	179.758	8.77886	90.3113	2.58523	3.05869
16.3344	1735	0	8.29991e-06	543.758	165.774	15.2178	89.2378	2.52553	2.73949
16.3347	1734	0	0	505.958	161.856	7.47989	87.3148	2.56519	2.55434
16.335	1734	0	6.82028e-07	471.245	160.386	10.0921	85.5164	2.54529	2.32973
16.3353	1733	0	1.4493e-06	451.058	162.226	10.3148	83.9182	2.52553	2.31341
16.3356	1733	0	0	433.198	165.586	11.4585	82.6025	2.58523	2.29386
16.3358	1733	0	0	424.957	167.054	10.3514	81.9362	2.60541	2.10634
16.3361	1732	0	0	419.212	169.648	12.0166	82.048	2.62573	1.89989
16.3364	1732	0	0	404.57	170.572	7.33571	81.6699	2.62573	2.02782
16.3367	1732	0	0	398.92	169.788	7.29985	81.7663	2.64619	1.98886
16.3369	1732	0	0	410.275	165.952	5.91618	82.4217	2.62573	1.85814
16.3372	1732	0	0	426.065	165.586	4.91718	83.5622	2.6668	2.01576
16.3375	1732	0	0	447.787	167.922	9.50141	84.4598	2.6668	2.423
16.3378	1732	0	0	481.732	172.82	4.76488	85.9315	2.68755	2.44018
16.3381	1732	2.89729e-07	0	507.963	175.688	5.21937	87.3201	2.6668	2.36706
16.3383	1732	0.07421	0	517.35	179.992	4.50141	88.0589	2.64619	2.36618
16.3386	1732	0	0	526.43	184.246	4.7747	87.9964	2.64619	2.45488
16.3389	1732	0	0	539.905	188.428	5.18955	88.325	2.62573	2.35126
16.3392	1732	0	0	544.07	186.608	4.68434	88.4946	2.62573	2.36606
16.3394	1732	0	1.92301e-06	534.469	183.78	6.3695	88.3519	2.60541	2.40051
16.3397	1732	0	4.08644e-06	523.932	180.354	9.49114	87.8363	2.60541	2.58254
16.34	1732	0	0	511.967	174.126	4.46861	87.6721	2.60541	2.42355
16.3403	1733	0	0	492.632	169.47	5.99789	87.0592	2.60541	2.3292
16.3406	1733	0	0	469.875	166.904	4.79494	85.7147	2.60541	2.5162
16.3408	1733	0	0	452.768	165.056	3.08381	84.352	2.62573	2.25991
16.3411	1733	3.39578e-07	0	441.515	164.206	3.63472	83.8928	2.60541	2.21295
16.3414	1734	0.07399	0	433.097	165.442	3.06531	83.6321	2.62573	2.11743
16.3417	1734	0.07378	0	430.572	165.316	4.05351	83.5805	2.62573	2.09837
[truncated: 2,009 more rows]

## Sheet: Figure S3
FIMS
[truncated: 268 more rows]

## Sheet: Figure S4
Panel a											Panel b								Panel c								Panel d					Panel e
[truncated: 14,394 more rows]
[truncated: 13 more columns]

[truncated: 3 more sheets: Figure S5, Figure S6, Figure S7]
